# Supplementary material for: Array-CGH in patients with Kabuki-like phenotype: Identification of two patients with complex rearrangements including 2q37 deletions and no other recurrent aberration
Source: BMC Med Genet. 2008 Apr 11;9:27. doi: 10.1186/1471-2350-9-27 (PMC2358878; doi:10.1186/1471-2350-9-27)
Supplement: Additional file 1 — Distribution of BACs in the array HSBA (Hot-Spot-BAC-Array). The data provided includes all the BACs analyzed in the array HSBA. [file 1471-2350-9-27-S1.xls]

## Sheet: Supplementary Table 1
Supplementary Table 1: Distribution of BACs in the array HSBA (Hot-Spot-BAC-Array)
BName	Chr	Band	Start	End
RP11-34P13	1	chr1p36.33	1	254479
CTB-14E10	1	chr1p36.33	200000	300000
RP11-465B22	1	chr1p36.33	968368	1195907
RP11-158F2	1	chr1p36.33	1258680	1259180
RP11-772F6	1	chr1p36.33	1318022	1483919
RP11-128G13	1	chr1p36.33	1882697	1993696
RP4-785P20	1	chr1p36.32	3247817	3388389
RP1-37J18	1	chr1p36.32	4487199	4618626
RP11-230F23	1	chr1p36.31	5427634	5578010
RP11-49J3	1	chr1p36.31	5877848	6054509
RP11-36K18	1	chr1p36.31	6602780	6753087
RP3-438L4	1	chr1p36.31	7071571	7158671
RP11-338N10	1	chr1p36.23	7653185	7855240
RP11-238I19	1	chr1p36.23	8478720	8662657
RP3-510D11	1	chr1p36.22	9146799	9275949
RP4-575L21	1	chr1p36.22	10087260	10181682
RP4-635E18	1	chr1p36.22	10997975	11110744
RP4-539L13	1	chr1p36.22	11173933	11295564
RP11-196P5	1	chr1p36.22	11790202	11941220
RP11-315I20	1	chr1q21.1	142927619	143134084
RP11-293J20	1	chr1q21.1	142963202	143139555
RP11-399E17	1	chr1q21.1	143355977	143468422
RP11-484P7	1	chr1q21.1	143727457	143867568
RP11-337C18	1	chr1q21.1	143828830	144029786
RP4-636F13	1	chr1p36.21	12362851	12417597
RP11-583G23	1	chr1p36.21	12736111	12905359
RP11-707I5	1	chr1p36.21	12965498	13262717
RP11-649J6	1	chr1p36.21	13701758	13852185
RP11-285P3	1	chr1p36.21	14486429	14563619
RP4-560M15	1	chr1p36.21	14845657	14876761
RP11-192I18	1	chr1p36.13	15865843	16024135
RP11-45I3	1	chr1p36.13	16533186	16631868
RP1-37C10	1	chr1p36.13	17012790	17229287
RP11-174G17	1	chr1p36.13	17492124	17607414
RP11-800F16	1	chr1p36.13	17603237	17785253
RP4-540O3	1	chr1p36.13	19057194	19131431
RP11-746L12	1	chr1p36.13	19742771	19893261
RP11-23N11	1	chr1p36.13	19895968	19955104
RP4-745E8	1	chr1p36.12	20352767	20433537
RP11-533N14	1	chr1q21.1	144269503	144380209
RP11-314N2	1	chr1q21.1	144480108	144630681
RP11-115G11	1	chr1q21.1	144740655	144970640
RP11-301M17	1	chr1q21.1	144800023	144852411
RP11-380O3	1	chr1q21.1	145631028	145631528
RP11-429I8	1	chr1q21.1	146399489	146560849
RP4-790G17	1	chr1q21.2	146971278	147104104
RP11-115I7	1	chr1q21.2	147675301	147823206
RP11-713M24	1	chr1p36.12	21120968	21261172
RP11-132G19	1	chr1p36.12	21796665	21969826
RP11-466J21	1	chr1p36.12	22401893	22552154
RP1-184J9	1	chr1p36.12	23083254	23184205
RP11-509F14	1	chr1p36.12	23683687	23693148
RP11-561B17	1	chr1p36.11	23730838	23936248
RP3-398I9	1	chr1p36.11	24936747	25031988
RP11-335G20	1	chr1p36.11	25452137	25497969
RP11-65E18	1	chr1p36.11	25737048	25924750
RP11-423L24	1	chr1p36.11	26277246	26460867
RP4-633N17	1	chr1p36.11	27043325	27164085
RP1-144C9	1	chr1p36.11	27386877	27464199
RP1-159A19	1	chr1p36.11	27539866	27665153
RP11-667P18	1	chr1p35.3	28068843	28255264
RP4-669K10	1	chr1p35.3	28332168	28467987
RP13-485J14	1	chr1p35.3	28636572	28749294
RP3-437I16	1	chr1p35.3	29429150	29549535
RP5-893G23	1	chr1p35.2	30208784	30298043
RP11-201O14	1	chr1p35.2	31141048	31247734
RP11-84A19	1	chr1p35.2	31884264	32006676
RP11-277A4	1	chr1p35.2	31929070	32003016
RP11-114B7	1	chr1p35.1	32772498	32943373
RP11-433N19	1	chr1p35.1	33487470	33637611
RP4-561P1	1	chr1p35.1	33806133	33908025
RP11-327P22	1	chr1p34.3	34579434	34600086
RP11-452M14	1	chr1p34.3	35677591	35828161
RP4-731G4	1	chr1p34.3	36500765	36639704
RP5-1090M5	1	chr1p34.3	37062611	37195851
RP11-566C13	1	chr1p34.3	37723475	37816112
RP4-783C10	1	chr1p34.3	37814116	37948295
RP5-884C9	1	chr1p34.3	38160333	38275947
RP11-165L19	1	chr1p34.3	38748730	38903513
RP11-113D13	1	chr1p34.3	39204386	39347312
RP11-314P18	1	chr1p34.3	39640048	39773607
CTD-2001D20	1	chr1p34.3	39739005	39889239
RP1-118J21	1	chr1p34.2	39894235	40060732
RP11-204L3	1	chr1p34.2	39969518	40094411
RP11-163L4	1	chr1p34.2	40328941	40404780
RP4-739H11	1	chr1p34.2	40727077	40857027
RP11-164K22	1	chr1p34.2	41295544	41463147
RP11-499B14	1	chr1p34.2	41962844	42152857
RP5-1067M6	1	chr1p34.2	42337232	42476719
RP11-342M1	1	chr1p34.2	42741066	42822769
RP11-297L5	1	chr1p34.2	43346827	43536891
RP11-184I16	1	chr1p34.2	43578169	43720034
RP11-182I23	1	chr1p34.1	44179622	44266049
RP11-788F3	1	chr1p34.1	44826640	45027365
RP11-420M12	1	chr1p34.1	45043093	45159060
RP4-534D1	1	chr1p34.1	45420658	45520445
RP11-1J21	1	chr1p34.1	45623588	45773943
RP11-743A18	1	chr1p34.1	45952077	46074216
RP11-322N21	1	chr1p34.1	45996346	46083579
RP11-8J9	1	chr1p34.1	46823998	46981370
RP11-585B20	1	chr1p33	47025780	47174632
RP11-705G19	1	chr1p33	47174923	47324082
RP11-330M19	1	chr1p33	47985871	48142100
RP11-655A1	1	chr1p33	48169266	48371319
RP11-428D12	1	chr1p33	48503255	48688954
RP11-252A4	1	chr1p33	48505501	48506001
RP11-558D23	1	chr1p33	49615915	49773366
RP5-1013G21	1	chr1p33	50326806	50399190
RP1-86A18	1	chr1p32.3	50664074	50742229
RP11-480P12	1	chr1p32.3	51044441	51194989
RP11-682P18	1	chr1p32.3	51443783	51622570
RP11-253A20	1	chr1p32.3	51595421	51737091
RP11-88E11	1	chr1p32.3	51744832	51895080
RP11-601F17	1	chr1p32.3	52361688	52524000
RP4-631H13	1	chr1p32.3	53016843	53133079
RP11-117D22	1	chr1p32.3	53150629	53218065
RP11-243A18	1	chr1p32.3	53741991	53925838
RP11-323C5	1	chr1p32.3	54319844	54470424
RP5-1043G4	1	chr1p32.3	54833825	54962981
RP5-1070D5	1	chr1p32.3	55261080	55276102
RP11-365M18	1	chr1p32.3	55771988	55950108
RP4-710M16	1	chr1p32.2	56180798	56309465
RP11-367N23	1	chr1p32.2	57218937	57388741
RP11-208L7	1	chr1p32.2	57974473	58124846
RP11-342F23	1	chr1p32.2	58681912	58728441
RP11-592P11	1	chr1p32.1	59376887	59527390
RP11-37M11	1	chr1p32.1	59878756	60021131
RP11-363E22	1	chr1p31.3	60539309	60699858
RP4-668G5	1	chr1p31.3	60983946	61130693
RP11-232E7	1	chr1p31.3	61471367	61621606
RP4-662P1	1	chr1p31.3	62070629	62213855
RP11-293K19	1	chr1p31.3	62633936	62759304
RP11-5P4	1	chr1p31.3	63134919	63313913
RP11-384L12	1	chr1p31.3	63711710	63862023
RP4-537F10	1	chr1p31.3	64146117	64243351
RP11-93F23	1	chr1p31.3	64705689	64856154
RP4-700A9	1	chr1p31.3	64956477	65045532
RP11-18D17	1	chr1p31.2	66024374	66181140
RP4-759M20	1	chr1p31.2	66616706	66745201
RP4-547N15	1	chr1p31.2	67178936	67310181
RP11-714F22	1	chr1p31.2	67870630	68089818
RP5-1033K19	1	chr1p31.2	68549277	68652416
RP11-412F21	1	chr1p31.2	69155023	69303906
RP5-944F13	1	chr1p31.1	69815162	69928677
RP5-1006B11	1	chr1p31.1	70663154	70663532
RP11-802C16	1	chr1p31.1	71207966	71388641
RP11-175G14	1	chr1p31.1	71866993	72034328
RP11-145G22	1	chr1p31.1	72385378	72591162
RP11-261J10	1	chr1p31.1	72425259	72596075
RP4-716B13	1	chr1p31.1	73565277	73703767
RP11-250D8	1	chr1p31.1	74414341	74442537
RP11-175O16	1	chr1p31.1	74891847	75040010
RP11-25F16	1	chr1p31.1	75174098	75328294
RP11-297N6	1	chr1p31.1	75758241	75939531
RP5-963M5	1	chr1p31.1	76291141	76382352
RP11-162L20	1	chr1p31.1	77378458	77536383
RP11-306I4	1	chr1p31.1	77447797	77513076
RP11-630L23	1	chr1p31.1	78388087	78566261
RP11-143H12	1	chr1p31.1	78893214	79075158
RP11-740C16	1	chr1p31.1	79778039	79977755
RP11-320E2	1	chr1p31.1	80291683	80441991
RP11-144P10	1	chr1p31.1	80538335	80723348
RP11-2B19	1	chr1p31.1	81161825	81308419
RP4-653E17	1	chr1p31.1	81782212	81837888
RP11-398N17	1	chr1p31.1	82022063	82121042
RP11-338F23	1	chr1p31.1	83010267	83194273
RP11-808D16	1	chr1p31.1	83112357	83276047
RP11-28I21	1	chr1p31.1	83573402	83736663
RP11-742B6	1	chr1p31.1	84239611	84352164
RP11-118B23	1	chr1p31.1	84243806	84369370
RP4-604P14	1	chr1p22.3	84904246	85046841
RP11-232A18	1	chr1p22.3	85368399	85540128
RP4-722L13	1	chr1p22.3	85428109	85455669
RP11-268K17	1	chr1p22.3	86460901	86622533
RP4-612B15	1	chr1p22.3	86858138	86985985
RP5-1043L3	1	chr1p22.3	86968292	87070131
RP11-105O4	1	chr1p22.3	88031403	88204994
RP11-427B20	1	chr1p22.2	88191148	88299418
RP11-4H4	1	chr1p22.2	89333237	89483681
RP11-413E1	1	chr1p22.2	89813352	89960913
RP11-298P9	1	chr1p22.2	90237236	90397547
RP4-665J23	1	chr1p22.2	91006879	91114652
RP11-43G6	1	chr1p22.2	91639020	91828941
RP4-621B10	1	chr1p22.1	92229174	92371900
RP11-334K24	1	chr1p22.1	93084059	93193766
RP5-1033H22	1	chr1p22.1	93707741	93849759
RP11-366L18	1	chr1p22.1	94215114	94311114
RP11-14O19	1	chr1p21.3	95447402	95625390
RP11-146P11	1	chr1p21.3	95695632	95868695
RP1-29O12	1	chr1p21.3	96483431	96553401
RP11-122C9	1	chr1p21.3	96807527	96994904
RP11-724I17	1	chr1p21.3	97751634	97832942
RP11-17C2	1	chr1p21.3	98620762	98779234
RP11-350G3	1	chr1p21.3	98695121	98860433
RP11-190B9	1	chr1p21.3	98835141	98978683
RP11-413P11	1	chr1p21.3	99228999	99354420
RP11-260K3	1	chr1p21.3	99610199	99775256
RP11-473D14	1	chr1p21.2	100238463	100389085
RP11-4A7	1	chr1p21.2	100498853	100650339
RP4-549L20	1	chr1p21.2	101014774	101146543
RP11-421L21	1	chr1p21.2	101160204	101352697
RP11-304H10	1	chr1p21.2	101325505	101501316
RP11-202K23	1	chr1p21.2	101884899	102025519
RP11-553E12	1	chr1p21.1	103027092	103187426
RP5-1108M17	1	chr1p21.1	103804336	103923047
RP11-738K9	1	chr1p21.1	104624479	104800769
RP11-118G19	1	chr1p21.1	105378831	105542350
RP11-90H3	1	chr1p21.1	106012867	106171905
RP5-916A15	1	chr1p21.1	106670367	106794970
RP5-1077K16	1	chr1p13.3	107296825	107389118
RP11-28P8	1	chr1p13.3	108087142	108254574
RP11-483I13	1	chr1p13.3	108410668	108610118
RP11-155D24	1	chr1p13.3	108578018	108738417
RP4-667F15	1	chr1p13.3	109362442	109408299
RP5-831G13	1	chr1p13.3	109726606	109795611
RP11-354C7	1	chr1p13.3	110214892	110420576
RP11-284N8	1	chr1p13.3	110807794	111000977
RP11-88H9	1	chr1p13.2	111612151	111781749
RP11-717K8	1	chr1p13.2	111619959	111796061
RP4-770C6	1	chr1p13.2	112161913	112261252
RP11-31F15	1	chr1p13.2	113215387	113284270
RP11-361D15	1	chr1p13.2	113746271	113909642
RP5-1037B23	1	chr1p13.2	114319497	114433595
RP5-1000E10	1	chr1p13.1	114919564	115059771
RP4-663N10	1	chr1p13.1	114959020	115136085
RP11-517B5	1	chr1p13.1	114976209	115171226
RP4-787H6	1	chr1p13.1	116491002	116618053
RP11-27K13	1	chr1p13.1	116626469	116753315
RP11-16G18	1	chr1p12	117835854	118015182
RP11-13A12	1	chr1p12	118301461	118453768
RP5-881A21	1	chr1p12	118571410	118619264
RP11-418J17	1	chr1p12	118846867	119006024
RP4-610L12	1	chr1p12	119316385	119391169
RP11-385C11	1	chr1p12	120057228	120242457
RP11-723D17	1	chr1p12	120160512	120341889
RP11-115N23	1	chr1p11.2	120839701	120840201
RP11-391H5	1	chr1q11	127142454	127339799
RP1-117N3	1	chr1q12	128356886	128457872
RP11-417J8	1	trobat	140894206	141089793
CTD-2118A8	1	chr1q12	141397480	141440928
RP11-510I18	1	chr1q12	141411109	141541917
RP11-778C16	1	chr1q21.1	142189865	142451520
RP11-67A7	1	chr1q21.1	142443950	142611771
RP11-726F13	1	chr1q21.1	142454744	142569005
RP11-326G21	1	chr1q21.1	142633564	142790376
RP11-787J14	1	chr1q21.2	147884239	148034690
RP11-68I18	1	chr1q21.2	147893447	148050594
RP11-124I9	1	chr1q21.2	147942093	148094851
RP11-126K1	1	chr1q21.2	148001246	148169951
RP11-806J18	1	chr1q21.3	148169952	148294442
RP11-612G19	1	chr1q21.3	148188969	148359498
RP11-74C1	1	chr1q21.3	148294443	148384272
RP11-404E16	1	chr1q21.3	148382273	148465173
RP11-505C18	1	chr1q21.3	148405419	148604113
RP11-114B18	1	chr1q21.3	148434504	148607358
RP11-655A3	1	chr1q21.3	148449598	148643827
RP11-98D18	1	chr1q21.3	148463182	148646793
RP11-440D12	1	chr1q21.3	149036912	149192184
RP1-13P20	1	chr1q21.3	149595159	149711226
RP11-252O16	1	chr1q21.3	150022482	150196088
RP11-216N14	1	chr1q21.3	150501122	150651287
RP11-422P24	1	chr1q21.3	150706924	150880750
RP11-719O24	1	chr1q21.3	151226739	151417269
RP11-307C12	1	chr1q22	151619344	151801509
RP11-98F1	1	chr1q22	151957757	152105690
RP11-273B21	1	chr1q22	152431652	152581900
RP11-172I6	1	chr1q22	152857449	152861977
RP11-805F22	1	chr1q23.1	153474557	153625116
CTD-2012D8	1	chr1q23.1	154085672	154279817
RP11-211H4	1	chr1q23.1	154358507	154509062
RP11-206M24	1	chr1q23.1	154571041	154754436
RP11-693A3	1	chr1q23.1	155195975	155346474
RP11-393K10	1	chr1q23.1	155658177	155687992
RP11-106F15	1	chr1q23.2	156127590	156312588
RP11-190A12	1	chr1q23.2	156522693	156661554
RP11-10B12	1	chr1q23.3	157305174	157455501
RP11-137A12	1	chr1q23.3	157885413	158056445
RP11-5K23	1	chr1q23.3	158355592	158356092
RP11-15G16	1	chr1q23.3	158660301	158822247
RP11-646D10	1	chr1q23.3	159240434	159423080
RP11-430G6	1	chr1q23.3	159653073	159818401
RP11-118H18	1	chr1q23.3	160382117	160528762
RP11-541J2	1	chr1q23.3	160874812	161058835
RP11-506O24	1	chr1q23.3	161468495	161537853
RP11-180L13	1	chr1q23.3	161849247	162024238
RP11-306I1	1	chr1q23.3	162238429	162314342
RP11-9L18	1	chr1q24.1	162820908	163001596
RP11-725H21	1	chr1q24.1	163026515	163176906
RP11-277B15	1	chr1q24.1	163795390	163917805
RP4-702J19	1	chr1q24.2	164723721	164772159
RP11-168G1	1	chr1q24.2	165164443	165314930
RP11-738F2	1	chr1q24.2	165564326	165714812
RP1-206D15	1	chr1q24.2	166086308	166187882
RP1-97P20	1	chr1q24.2	166513663	166616844
RP11-422F6	1	chr1q24.2	166867634	167022446
RP11-640J1	1	chr1q24.3	167897882	168057741
RP11-277C14	1	chr1q24.3	168443883	168599823
RP11-735M21	1	chr1q24.3	169279740	169443198
RP5-1198E17	1	chr1q25.1	170407371	170536811
RP11-441C4	1	chr1q25.1	171098858	171284726
RP3-433G19	1	chr1q25.1	171553752	171592317
RP5-1045J21	1	chr1q25.1	172212494	172351130
RP11-415M14	1	chr1q25.1	172762642	172922232
RP3-423N22	1	chr1q25.2	173602074	173737081
RP5-1026E2	1	chr1q25.2	173923707	174024125
RP11-313B11	1	chr1q25.2	174659403	174809970
RP5-990P15	1	chr1q25.2	175045416	175122416
RP11-689C20	1	chr1q25.2	175758804	175994396
RP11-12M5	1	chr1q25.2	176407486	176580517
RP11-46A10	1	chr1q25.3	177558687	177761291
RP11-663E9	1	chr1q25.3	178251449	178401979
RP11-814E19	1	chr1q25.3	178290921	178476530
RP11-538D16	1	chr1q25.3	178751096	178825611
RP11-71D4	1	chr1q25.3	179228305	179299768
RP11-181K3	1	chr1q25.3	179583372	179747455
RP11-293B7	1	chr1q25.3	180386081	180414420
RP4-768P8	1	chr1q25.3	181088052	181130428
RP11-464A18	1	chr1q25.3	182037985	182234268
RP11-523E21	1	chr1q31.1	182709149	182891102
RP5-973M2	1	chr1q31.1	183330431	183414843
RP5-936P19	1	chr1q31.1	183414743	183515789
RP11-108M21	1	chr1q31.1	183908428	184079066
RP11-431K17	1	chr1q31.1	184079067	184137987
RP11-35F22	1	chr1q31.1	184667307	184845369
RP11-408K17	1	chr1q31.1	185381486	185478584
RP11-336D15	1	chr1q31.1	185606059	185610052
RP11-445K1	1	chr1q31.1	186717333	186907496
RP11-463J7	1	chr1q31.1	187357750	187523669
RP11-3B17	1	chr1q31.1	187439277	187591197
RP11-350K10	1	chr1q31.2	188167036	188331257
RP11-440G22	1	chr1q31.2	188643117	188770198
RP11-142L4	1	chr1q31.2	188797827	188976520
RP11-272B8	1	chr1q31.2	189422809	189588202
RP11-239J11	1	chr1q31.2	189555206	189678069
RP11-751A22	1	chr1q31.2	190292189	190484873
RP1-61P15	1	chr1q31.3	190531459	190624637
RP11-435N12	1	chr1q31.3	191397758	191577539
RP11-784I8	1	chr1q31.3	192338225	192488755
RP11-552K17	1	chr1q31.3	192720004	192817684
RP11-726C24	1	chr1q31.3	193347956	193524089
RP11-622J7	1	chr1q31.3	193536459	193536959
RP11-75C23	1	chr1q31.3	194079266	194242465
RP11-135A15	1	chr1q31.3	194907666	195070681
RP11-404H1	1	chr1q31.3	195070869	195215630
RP11-369P21	1	chr1q31.3	195687971	195886285
RP11-152M20	1	chr1q31.3	196240018	196378742
RP11-469A15	1	chr1q32.1	196748769	196914264
RP11-790I13	1	chr1q32.1	198065248	198226773
RP11-572A16	1	chr1q32.1	198618565	198795908
RP11-480I12	1	chr1q32.1	199174414	199376267
RP11-813P3	1	chr1q32.1	200111286	200347082
RP11-357K19	1	chr1q32.1	200498072	200648437
RP11-739N20	1	chr1q32.1	200677802	200844880
RP11-563I16	1	chr1q32.1	200828581	200925960
RP11-430C7	1	chr1q32.1	200842881	200976864
RP11-383G10	1	chr1q32.1	201436746	201617779
RP11-196O22	1	chr1q32.1	202583150	202645690
RP3-365I19	1	chr1q32.1	202985866	203130309
RP11-534L20	1	chr1q32.1	203283112	203390800
RP11-564A8	1	chr1q32.1	203411712	203602276
RP11-367L23	1	chr1q32.2	204139548	204322871
RP11-59A2	1	chr1q32.2	204934381	205111120
RP11-385M4	1	chr1q32.2	205911133	206085049
RP11-266N24	1	chr1q32.2	206418921	206568710
RP5-879K22	1	chr1q32.2	206911139	207048817
RP11-217A24	1	chr1q32.2	207529201	207664239
RP11-354K1	1	chr1q32.3	208088891	208303132
RP11-61J19	1	chr1q32.3	208943066	209131400
RP11-286E7	1	chr1q32.3	209854145	210030834
RP11-434B7	1	chr1q32.3	210028835	210151042
RP11-97L5	1	chr1q41	210615357	210771521
RP11-323K10	1	chr1q41	211598510	211781625
RP11-438G15	1	chr1q41	212236238	212308783
RP11-118K21	1	chr1q41	212850220	213024694
RP11-66M7	1	chr1q41	213531712	213695638
RP11-241C9	1	chr1q41	213627989	213778646
RP11-265D8	1	chr1q41	214248884	214413015
RP11-224O19	1	chr1q41	215069528	215255311
RP11-392O17	1	chr1q41	215802630	215977682
RP11-492K2	1	chr1q41	216023281	216137544
RP11-252O1	1	chr1q41	216535843	216686477
RP11-332J14	1	chr1q41	217079949	217187798
RP11-421L10	1	chr1q41	217704282	217854520
RP11-308L13	1	chr1q41	218359858	218385099
RP11-120E23	1	chr1q41	219244271	219426459
RP11-239E10	1	chr1q41	219658088	219839554
RP11-76K24	1	chr1q42.11	219911336	220080524
RP11-105I12	1	chr1q42.11	220130637	220281099
RP11-100E13	1	chr1q42.12	221002874	221166589
RP11-474D15	1	chr1q42.12	221678075	221828661
CTD-2004J6	1	chr1q42.12	221716917	221807250
RP11-449N9	1	chr1q42.12	222656909	222809644
RP11-375H24	1	chr1q42.13	223450152	223513057
RP11-276J4	1	chr1q42.13	224000293	224106624
RP11-191J14	1	chr1q42.13	224571556	224791457
RP4-799G3	1	chr1q42.13	225195409	225323048
RP4-679K16	1	chr1q42.13	225905398	225930467
RP11-138M22	1	chr1q42.13	226578181	226745275
RP11-99J16	1	chr1q42.2	227197845	227396917
RP11-712H24	1	chr1q42.2	228123951	228285733
RP11-87P4	1	chr1q42.2	228978865	229162177
RP11-528D17	1	chr1q42.2	229962065	230075484
RP11-557K5	1	chr1q42.2	230967783	231164249
RP11-509I1	1	chr1q42.3	232133194	232211294
RP5-940F7	1	chr1q42.3	232415074	232518682
RP11-382M15	1	chr1q43	233217087	233382483
RP11-214M7	1	chr1q43	233772164	233955712
RP11-433N10	1	chr1q43	234827771	235014794
RP11-359A17	1	chr1q43	235821366	236010874
RP11-59M3	1	chr1q43	236513647	236676861
RP11-184J8	1	chr1q43	236620223	236773878
RP11-80B9	1	chr1q43	237218930	237390563
RP11-795D4	1	chr1q43	237818434	237960294
RP11-553N16	1	chr1q43	238261760	238405727
RP11-99F4	1	chr1q43	238877952	239041534
RP11-411G13	1	chr1q43	239475507	239630861
RP11-350J7	1	chr1q44	240268789	240418339
RP11-13L16	1	chr1q44	240750908	240907229
RP11-399B15	1	chr1q44	241483224	241682800
RP11-678C24	1	chr1q44	242140545	242214926
RP11-452J6	1	chr1q44	243002847	243172326
RP11-551G24	1	chr1q44	243242694	243310776
RP11-438H8	1	chr1q44	243994883	244162295
RP11-430I15	1	chr1q44	244440466	244554473
RP11-68F13	1	chr1q44	244934880	245093335
RP11-469B24	1	chr1q44	244983533	245144999
RP11-378I20	1	chr1q44	245202970	245203470
CTB-160H23	1	chr1	246794334	246894334
CTD-2379H9	2	chr2p25.3	41662	125971
GS1-68F18	2	chr2p25.3	150000	250000
RP11-420M7	2	chr2p25.3	277293	449540
RP11-125K7	2	chr2p25.3	596978	744914
RP11-1268F2	2	chr2p25.3	1042562	1218689
RP13-589O6	2	chr2p25.3	1419083	1605632
RP11-168K7	2	chr2p25.3	1604138	1776527
RP11-352J11	2	chr2p25.3	2201460	2381185
RP11-327H5	2	chr2p25.3	3694213	3790776
RP11-292A20	2	chr2p25.2	4443265	4526760
RP11-129I1	2	chr2p25.2	5126764	5300235
RP11-350H23	2	chr2p25.2	5797529	5989320
RP11-485O17	2	chr2p25.2	6681415	6771641
RP11-16D24	2	chr2p25.1	7742709	7861201
RP11-542B5	2	chr2p25.1	8065118	8251314
RP11-434B12	2	chr2p25.1	8639084	8814516
RP11-327F6	2	chr2p25.1	8814517	9027875
RP11-214N9	2	chr2p25.1	9675740	9774574
RP11-83M8	2	chr2p25.1	10277410	10480659
RP11-345J13	2	chr2p25.1	11155220	11327985
RP11-333O1	2	chr2p24.3	12733637	12937154
RP11-132H1	2	chr2p24.3	13588488	13724309
RP11-163G14	2	chr2p24.3	14556466	14726359
RP11-136K18	2	chr2p24.3	14777583	14924714
RP11-247H16	2	chr2p24.3	15152786	15242057
RP11-355H10	2	chr2p24.3	15965374	16164335
RP11-549D18	2	chr2p24.3	16350157	16540050
RP11-262D22	2	chr2p24.2	17225509	17236726
RP11-12L16	2	chr2p24.2	17857969	18048624
RP11-111J6	2	chr2p24.2	18548231	18724921
RP11-424F4	2	chr2p24.2	19004749	19196483
RP11-458J18	2	chr2p24.1	19386598	19569776
RP11-17L8	2	chr2p24.1	20158177	20285652
RP11-23F10	2	chr2p24.1	21431671	21475866
RP11-368O18	2	chr2p24.1	22469806	22686173
RP11-560C7	2	chr2p24.1	23056714	23241165
RP11-496C3	2	chr2p24.1	23449537	23559384
RP11-557N21	2	chr2p24.1	23781749	23939943
RP11-169L20	2	chr2p23.3	24763124	24931828
RP11-404P12	2	chr2p23.3	25801173	25975065
RP11-106G13	2	chr2p23.3	26879365	27048339
RP11-413M20	2	chr2p23.3	27484705	27680585
RP11-373D23	2	chr2p23.2	28472603	28630268
RP11-328L16	2	chr2p23.2	29319258	29511907
RP11-23B13	2	chr2p23.1	30723728	30891373
RP11-540E17	2	chr2p23.1	31515072	31517604
RP11-15P15	2	chr2p23.1	31711384	31869760
RP11-559D11	2	chr2p22.3	32609976	32752133
RP11-258F20	2	chr2p22.3	33085530	33263585
RP11-257N21	2	chr2p22.3	34269222	34461564
RP11-92L12	2	chr2p22.3	34465165	36315648
RP11-41A3	2	chr2p22.3	34849692	35027276
RP11-153O16	2	chr2p22.3	35125371	35217419
RP11-288C18	2	chr2p22.2	36963150	37043697
RP11-278G12	2	chr2p22.2	37708305	37896675
RP11-585L18	2	chr2p22.2	38370503	38517078
RP11-173C1	2	chr2p22.1	39065415	39245859
RP11-395B14	2	chr2p22.1	39643476	39795630
RP11-457F14	2	chr2p22.1	40450905	40630247
RP11-478M12	2	chr2p21	41721889	41902114
RP11-299C5	2	chr2p21	42391941	42574891
RP11-17L5	2	chr2p21	43340139	43495275
RP11-204D19	2	chr2p21	43622451	43802796
RP11-24I5	2	chr2p21	44331853	44500646
RP11-421J10	2	chr2p21	45357978	45536888
RP11-27C22	2	chr2p21	45951971	46143194
RP11-110G2	2	chr2p21	46163217	46355170
RP11-436K12	2	chr2p21	47537547	47755786
RP5-960D23	2	chr2p16.3	47877940	48001954
RP11-19A8	2	chr2p16.3	48996703	49151242
RP11-460M2	2	chr2p16.3	49360710	49570014
RP11-319N5	2	chr2p16.3	50445018	50606403
RP11-5M9	2	chr2p16.3	50457028	50618891
RP11-391D19	2	chr2p16.3	51007849	51197616
RP11-484P23	2	chr2p16.3	51422693	51601186
RP11-759A12	2	chr2p16.3	51530440	51700035
RP11-295D6	2	chr2p16.3	51684951	51826311
RP11-676I16	2	chr2p16.3	51764427	51914844
RP11-72E20	2	chr2p16.3	51815381	52015717
RP11-367N17	2	chr2p16.3	51919717	52109442
RP11-389K20	2	chr2p16.3	52149898	52338029
RP11-7H13	2	chr2p16.2	52962110	53159410
RP11-508L23	2	chr2p16.2	53851904	53964892
RP11-436F9	2	chr2p16.2	54107936	54245824
RP11-30C22	2	chr2p16.1	54913367	55023209
RP11-152O18	2	chr2p16.1	55725429	55892725
RP11-481J13	2	chr2p16.1	56306255	56448090
RP11-201J10	2	chr2p16.1	57242240	57399056
RP11-326O17	2	chr2p16.1	58012913	58195306
RP11-422B1	2	chr2p16.1	58129751	58283555
RP11-260K8	2	chr2p16.1	59017475	59199488
RP11-440P5	2	chr2p16.1	60611241	60746249
RP11-373L24	2	chr2p16.1	60985352	61194373
RP11-479F13	2	chr2p15	61390789	61484872
CTC-444N24	2	chr2p15	62359614	62550321
RP11-52F10	2	chr2p15	62727397	62842488
RP11-261A24	2	chr2p15	63297615	63397719
RP11-164A18	2	chr2p15	63855538	64072869
RP11-39D15	2	chr2p14	64408884	64559440
RP11-568N6	2	chr2p14	64536417	64734303
RP11-263L17	2	chr2p14	65644938	65804045
RP11-554F14	2	chr2p14	66452254	66634716
RP11-547F18	2	chr2p14	67036017	67212137
RP11-67K11	2	chr2p14	68065390	68221273
RP11-304A15	2	chr2p13.3	68964455	69128448
RP11-345C16	2	chr2p13.3	69671638	69885942
RP11-245N4	2	chr2p13.3	70432678	70572428
CTB-1011K1	2	chr2p13.3	70935636	70936133
RP11-467P9	2	chr2p13.3	71172084	71343340
RP11-343N14	2	chr2p13.2	72305497	72486700
RP11-434P11	2	chr2p13.1	73728650	73729150
RP11-1P9	2	chr2p13.1	74439627	74528978
RP11-723H1	2	chr2p12	75280641	75484280
RP11-335E8	2	chr2p12	76277254	76462427
RP11-535E19	2	chr2p12	77191692	77251947
RP11-9O10	2	chr2p12	77992231	78146899
RP11-419E14	2	chr2p12	78797887	78987156
RP11-458O14	2	chr2p12	79923975	80026594
RP11-303I4	2	chr2p12	80715783	80867025
RP11-89C12	2	chr2p12	81645069	81844636
RP11-347D8	2	chr2p12	81718922	81923990
RP11-495B16	2	chr2p12	82669826	82772612
RP11-548D17	2	chr2p11.2	83505931	83692618
RP11-436L21	2	chr2p11.2	84441205	84631728
RP11-513O19	2	chr2p11.2	85617876	85793569
RP11-301O19	2	chr2p11.2	86190634	86359154
RP11-81F3	2	chr2p11.2	86778876	86947108
CTD-2148K13	2	chr2p11.2	87507803	87656288
RP11-86I2	2	chr2p11.2	87886491	88098691
RP11-21P18	2	chr2p11.2	88109763	88273220
RP11-554H10	2	chr2p11.2	88432100	88628793
RP11-15J7	2	chr2p11.2	88979593	89141717
RP11-294I20	2	chr2p11.2	88997519	89148027
CTD-2190N17	2	chr2p11.2	89463462	89463962
RP11-316G9	2	chr2p11.2	89665752	89876952
RP13-491C14	2	chr2p11.2	89925110	90005422
RP11-806H3	2	chr2p11.1	91213246	91363705
RP11-168J1	2	chr2p11.1	91522162	91648506
RP11-71B7	2	chr2q11.1	94840283	95041845
RP11-11P22	2	chr2q11.1	95169115	95325518
RP11-440D17	2	chr2q11.1	95564006	95733907
RP11-34G16	2	chr2q11.1	95733907	95921790
RP11-139J6	2	chr2q11.2	96080733	96258267
RP11-574O17	2	chr2q11.2	96209275	96353192
RP11-67L23	2	chr2q11.2	96607232	96757516
RP11-363D14	2	chr2q11.2	96635532	96702191
RP11-61O17	2	chr2q11.2	96841841	97032268
RP11-641B23	2	chr2q11.2	97084506	97229484
RP11-542D13	2	chr2q11.2	97564599	97795025
RP11-196D8	2	chr2q11.2	97613568	97614068
RP11-547F10	2	chr2q11.2	98104038	98289335
RP11-38C17	2	chr2q11.2	99204128	99271607
CTD-2323N20	2	chr2q11.2	99352369	99432978
RP11-549H5	2	chr2q11.2	100047310	100217883
RP11-30G7	2	chr2q11.2	100209259	100384334
RP11-299H21	2	chr2q11.2	101163996	101371572
RP11-451C2	2	chr2q11.2	102078025	102228591
RP11-373G23	2	chr2q12.1	102805053	102984016
RP11-172N20	2	chr2q12.1	102824473	102963696
RP11-451G1	2	chr2q12.1	104054472	104221990
RP11-350B7	2	chr2q12.1	104959156	105141519
RP11-526D2	2	chr2q12.2	105942305	106104190
RP11-436I5	2	chr13q21.33	106055645	106243350
RP11-297N12	2	chr2q12.2	106104191	106272991
RP11-519H15	2	chr2q12.3	106939422	107127370
RP11-534J18	2	chr2q12.3	107658290	107825803
RP11-499I20	2	chr2q12.3	108096438	108221703
RP11-443K8	2	chr2q12.3	108369751	108583225
RP11-694C3	2	chr2q12.3	108615514	108765941
RP11-566O4	2	chr2q13	109205265	109409854
RP11-1211N24	2	chr2q13	109661134	109809247
RP11-528G9	2	chr2q13	110255188	110348736
CTD-2335A15	2	chr2q13	110703809	110825285
RP11-137L18	2	chr2q13	111450553	111601195
RP11-438K19	2	chr2q13	111682116	111863612
RP11-330B16	2	chr2q13	112117591	112144349
RP11-628B7	2	chr2q13	112480000	112643248
RP11-368A17	2	chr2q13	113063672	113232094
RP11-297B14	2	chr2q13	113143327	113351155
RP11-380K17	2	chr2q14.1	114390667	114566022
RP11-142H8	2	chr2q14.1	115036415	115197459
RP11-412A2	2	chr2q14.1	115793641	115976357
RP11-339P1	2	chr2q14.1	116571245	116707107
RP11-59P4	2	chr2q14.1	117353106	117540904
RP11-584P12	2	chr2q14.1	117797898	118012021
RP11-264N11	2	chr2q14.1	117967259	118132991
RP11-744C15	2	chr2q14.1	118021582	118172007
RP11-307O2	2	chr2q14.1	118186800	118385342
RP11-425F6	2	chr2q14.1	118277384	118482217
RP11-456F8	2	chr2q14.1	118347489	118525579
RP11-98C1	2	chr2q14.1	118404140	118602762
RP11-77A13	2	chr2q14.2	119406048	119582597
RP11-19E11	2	chr2q14.2	119472589	119598627
RP4-745K6	2	chr2q14.2	120733065	120863671
RP11-69O6	2	chr2q14.2	121703877	121875689
RP11-490M17	2	chr2q14.3	122905610	122949982
RP11-202H24	2	chr2q14.3	123140567	123180698
RP11-335O22	2	chr2q14.3	124075849	124174032
RP11-1C10	2	chr2q14.3	124622857	124772546
RP11-298E18	2	chr2q14.3	124711693	124913121
RP11-11G20	2	chr2q14.3	125735202	125901037
RP11-466M18	2	chr2q14.3	126474156	126633824
RP11-48K7	2	chr2q14.3	127088956	127253631
RP11-314L11	2	chr2q14.3	127792713	128000182
RP11-495E11	2	chr2q14.3	128716066	128895496
RP11-207G14	2	chr2q21.1	129638035	129801082
RP11-794M7	2	chr2q21.1	130263640	130414134
RP11-32C20	2	chr2q21.1	130417762	130583205
RP11-637N7	2	chr2q21.1	130685440	130863661
RP11-583B15	2	chr2q21.1	130897243	130897743
RP11-135O12	2	chr2q21.1	131439790	131615188
RP11-510C1	2	chr2q21.1	131470539	131662078
RP11-209H16	2	chr2q21.1	131803921	131976991
RP11-109E12	2	chr2q21.1	131917039	132110318
RP11-24O13	2	chr2q21.1	132013560	132189828
RP11-184H16	2	chr2q21.2	132423688	132606645
RP11-1L22	2	chr2q21.2	133003528	133183138
RP11-105K20	2	chr2q21.2	133630332	133805998
RP11-250H22	2	chr2q21.2	134097434	134265259
RP11-436E24	2	chr2q21.2	134771572	134952616
RP11-289K3	2	chr2q21.3	135756584	135908487
RP11-355I13	2	chr2q21.3	137181409	137393156
RP11-414I8	2	chr2q22.1	137778169	137838876
RP11-58C7	2	chr2q22.1	138186853	138373140
RP11-112L20	2	chr2q22.1	139084530	139256869
RP11-12M21	2	chr2q22.1	139835478	140003619
RP11-745P9	2	chr2q22.1	140589204	140726146
RP11-664P7	2	chr2q22.1	141416427	141583044
RP11-279M2	2	chr2q22.1	141769177	141869885
RP11-713N9	2	chr2q22.1	141958019	142124403
RP11-215D12	2	chr2q22.2	142998111	143182231
RP11-190J23	2	chr2q22.2	143805496	143972919
RP11-285H23	2	chr2q22.3	144894614	145085732
RP11-206I11	2	chr2q22.3	145604133	145791042
RP11-207O14	2	chr2q22.3	146710824	146891232
RP11-120M19	2	chr2q22.3	147409677	147581554
RP11-16J22	2	chr2q22.3	148126970	148305202
RP11-1415G13	2	chr2q23.1	149452642	149516090
RP11-329H24	2	chr2q23.2	150283160	150482067
RP11-62P16	2	chr2q23.3	150720410	150894902
RP11-21M18	2	chr2q23.3	150982276	151157109
RP11-311L3	2	chr2q23.3	151943215	152103639
RP11-458J7	2	chr2q23.3	152684035	152869589
RP11-547P13	2	chr2q23.3	153805937	154007503
RP11-21L17	2	chr2q23.3	154544516	154698298
RP11-266L10	2	chr2q24.1	155644833	155824018
RP11-228F17	2	chr2q24.1	156775725	156835956
RP11-522N18	2	chr2q24.1	157307879	157432618
RP11-301K6	2	chr2q24.1	158281995	158449096
RP11-552E1	2	chr2q24.1	159364604	159556821
RP11-434E4	2	chr2q24.2	160008264	160191063
RP11-23H14	2	chr2q24.2	160805545	160973557
RP11-440P12	2	chr2q24.2	161852242	162024122
RP11-502F14	2	chr2q24.2	162020677	162097332
RP11-576I16	2	chr2q24.2	162938680	163102360
RP11-20F20	2	chr2q24.3	163628065	163787016
RP11-5J4	2	chr2q24.3	164202874	164365042
RP11-272E3	2	chr2q24.3	165494243	165685240
RP11-218M2	2	chr2q24.3	165889466	165955436
RP11-2I8	2	chr2q24.3	166627396	166817404
RP11-125M15	2	chr2q24.3	167701621	167899984
RP11-397D2	2	chr2q24.3	167899561	168081276
RP11-43I18	2	chr2q24.3	168450402	168623339
RP11-11N16	2	chr2q24.3	169016879	169207143
RP11-285F23	2	chr2q24.3	169324017	169512379
RP11-141H20	2	chr2q31.1	169906697	170070860
RP11-551O2	2	chr2q31.1	170079677	170193043
RP11-389F18	2	chr2q31.1	170588347	170805521
RP11-244E6	2	chr2q31.1	171198227	171378395
RP11-176L20	2	chr2q31.1	172250946	172401510
RP11-343H10	2	chr2q31.1	173424531	173581363
RP11-158L8	2	chr2q31.1	174112467	174292066
RP11-483E17	2	chr2q31.1	175167028	175348690
RP11-205B19	2	chr2q31.1	176095662	176262596
RP11-157E8	2	chr2q31.1	177169323	177322793
RP11-250N10	2	chr2q31.2	178335657	178508071
RP11-65L3	2	chr2q31.2	179083647	179256472
RP11-535B12	2	chr2q31.2	180062614	180233230
RP11-391P1	2	chr2q31.3	180587174	180739424
RP11-178E11	2	chr2q31.3	181049311	181211736
RP11-504G5	2	chr2q31.3	182072867	182243647
RP11-67G7	2	chr2q32.1	182805601	182955815
RP11-38H6	2	chr2q32.1	183263213	183429113
RP11-24P1	2	chr2q32.1	183982398	184138127
RP11-571N13	2	chr2q32.1	184685467	184725016
RP11-3P4	2	chr2q32.1	184708608	184840844
RP1-138O23	2	chr2q32.1	185327232	185482670
RP11-363K21	2	chr2q32.1	185395839	185590346
RP11-29E4	2	chr2q32.1	185913362	186118484
RP11-400O18	2	chr2q32.1	186578471	186682133
RP11-372A6	2	chr2q32.1	187529649	187734577
RP11-123G24	2	chr2q32.1	188453010	188614964
RP11-89E7	2	chr2q32.2	189290616	189482086
RP11-455J20	2	chr2q32.2	190416785	190567385
RP11-235L22	2	chr2q32.2	190532642	190693382
RP11-284E5	2	chr2q32.2	191279220	191472235
RP11-466C1	2	chr2q32.3	192072603	192267680
RP11-59L22	2	chr2q32.3	193032180	193192019
RP11-363G3	2	chr2q32.3	194026091	194194031
RP11-654K22	2	chr2q32.3	194542929	194707808
RP11-401C14	2	chr2q32.3	195278323	195423857
RP11-1A1	2	chr2q32.3	195349065	195508147
RP11-149P12	2	chr2q32.3	195944174	196111459
RP11-347P5	2	chr2q32.3	196655619	196870765
RP11-172B9	2	chr2q33.1	197900241	197954614
RP11-370D13	2	chr2q33.1	198188690	198339189
RP11-272M16	2	chr2q33.1	198304645	198455013
RP11-2C13	2	chr2q33.1	198413640	198571658
RP11-115H23	2	chr2q33.1	198509628	198554133
RP11-293N10	2	chr2q33.1	198528228	198726354
RP11-118B7	2	chr2q33.1	198609973	198760544
RP11-563B23	2	chr2q33.1	198685267	198820876
RP11-774M2	2	chr2q33.1	198691982	198876644
RP11-439M9	2	chr2q33.1	199071858	199269768
RP11-472L21	2	chr2q33.1	199581063	199749960
RP11-23F11	2	chr2q33.1	200129307	200326370
RP11-530J6	2	chr2q33.1	200245540	200377602
RP11-34K3	2	chr2q33.1	200964162	201140700
RP11-13J8	2	chr2q33.1	201673326	201846513
RP11-309N8	2	chr2q33.1	202456057	202594326
RP11-154B13	2	chr2q33.1	203004630	203155005
RP11-329O10	2	chr2q33.2	203482867	203499614
RP11-711B14	2	chr2q33.2	204142642	204293067
RP11-507C18	2	chr2q33.3	204971009	205170962
RP11-15J24	2	chr2q33.3	205292106	205464523
RP11-325M10	2	chr2q33.3	206171618	206359680
RP11-470J24	2	chr2q33.3	207102736	207252197
RP11-309L6	2	chr2q33.3	207958333	208117173
RP11-140C4	2	chr2q33.3	208832303	208995775
RP11-343H20	2	chr2q34	209447808	209628092
RP11-479L11	2	chr2q34	210068933	210267472
RP11-396J8	2	chr2q34	210883687	211075790
RP11-39G8	2	chr2q34	211379801	211540823
RP11-300D24	2	chr2q34	211988742	212156899
RP11-560C24	2	chr2q34	213278233	213464459
RP11-105N14	2	chr2q34	213830422	213991353
RP11-427F22	2	chr2q34	215005992	215163249
RP11-501N3	2	chr2q35	215470942	215668613
RP11-489P15	2	chr2q35	216526606	216658332
RP11-307A11	2	chr2q35	217317794	217480001
RP11-506C8	2	chr2q35	217341286	217520944
RP11-423F9	2	chr2q35	217914888	218127236
RP11-370K6	2	chr2q35	218311079	218467865
RP11-378A13	2	chr2q35	219082870	219274623
RP11-504G11	2	chr2q35	219614173	219718536
RP11-157G4	2	chr2q35	220042342	220207671
RP11-15P22	2	chr2q35	220137030	220287346
RP11-338C18	2	chr2q35	220266389	220390177
RP11-204A16	2	chr2q35	220285597	220461565
RP11-660N10	2	chr2q35	220360682	220511081
RP11-512O7	2	chr2q35	220492686	220687643
RP11-723G21	2	chr2q35	220540550	220704908
RP11-755P4	2	chr2q35	220550296	220715563
RP11-444B5	2	chr2q36.1	221452428	221539325
RP11-101G6	2	chr2q36.1	222007875	222182602
RP11-71J24	2	chr2q36.1	222610551	222791320
RP11-3I22	2	chr2q36.1	223297472	223466758
RP11-551D18	2	chr2q36.1	224135318	224264670
RP11-8L7	2	chr2q36.1	224742930	224926541
RP11-516C4	2	chr2q36.2	225811930	225995608
RP11-265M24	2	chr2q36.3	226400869	226581489
RP11-211K17	2	chr2q36.3	227157049	227320548
RP11-793C1	2	chr2q36.3	227796867	227947391
RP11-149O3	2	chr2q36.3	228622470	228797814
RP11-70L16	2	chr2q36.3	229433842	229592706
RP11-457P23	2	chr2q36.3	230504222	230706493
RP11-23P8	2	chr2q37.1	230911518	231069846
RP11-380H20	2	chr2q37.1	231043002	231209546
RP11-419H23	2	chr2q37.1	231905160	232081689
RP11-52C8	2	chr2q37.1	232681403	232797685
RP11-680D9	2	chr2q37.1	232901107	233140232
RP11-91N19	2	chr2q37.1	233104529	233261162
RP13-497I2	2	chr2q37.1	233744878	233797294
RP11-534J17	2	chr2q37.1	234110808	234218218
RP11-810H6	2	chr2q37.1	234115786	234116286
RP11-454F7	2	chr2q37.1	234232027	234406769
RP11-689A10	2	chr2q37.1	234380199	234578398
RP11-432J20	2	chr2q37.1	234427926	234578203
RP11-337O24	2	chr2q37.1	234488823	234664051
RP11-699O15	2	chr2q37.1	234600169	234816504
RP11-94I20	2	chr2q37.1	234711288	234892332
RP11-263G22	2	chr2q37.1	234944594	235053304
RP11-367B19	2	chr2q37.2	235511580	235743141
RP11-84G18	2	chr2q37.2	236338649	236529033
RP11-260J21	2	chr2q37.3	237157330	237338113
RP11-315L20	2	chr2q37.3	237607249	237781830
RP11-497D24	2	chr2q37.3	238603201	238815475
RP11-15L18	2	chr2q37.3	239039998	239208330
RP11-136O17	2	chr2q37.3	239340359	239340859
RP11-546M8	2	chr2q37.3	240069142	240211761
RP11-463B12	2	chr2q37.3	240631265	240802685
RP11-637O3	2	chr2q37.3	241497641	241664836
RP11-556H17	2	chr2q37.3	241991259	242166437
RP13-925E23	2	chr2q37.3	242371349	242508208
RP11-385A18	3	chr3p26.3	46141	218274
RP11-771F14	3	chr3p26.3	367883	518317
PAC1186B18	3	chr3p26.3	450000	550000
RP11-79C12	3	chr3	639945	777648
RP11-86C13	3	chr3p26.3	785183	975121
RP11-97C16	3	chr3p26.3	1347078	1517438
RP11-299N3	3	chr3p26.3	2181278	2367269
RP11-95E11	3	chr3p26.2	3134218	3304869
RP11-10H6	3	chr3p26.2	3185365	3343428
RP11-83D12	3	chr3p26.2	3791057	3954917
RP11-183N22	3	chr3p26.1	4345069	4443828
RP11-238A9	3	chr3p26.1	4507297	4669809
RP11-129J10	3	chr3p26.1	5044648	5197799
RP11-33E18	3	chr3p26.1	5501888	5696879
RP11-559N12	3	chr3p26.1	5897914	6097870
RP11-277D17	3	chr3p26.1	6595704	6636733
CTB-1114A6	3	chr3p26.1	7498176	7537606
RP11-329A2	3	chr3p26.1	7634301	7760383
RP11-810H1	3	chr3p26.1	7959645	8163492
RP11-381P21	3	chr3p25.3	8286471	8453964
RP11-105K13	3	chr3p25.3	8869819	9037136
RP11-334L22	3	chr3p25.3	9070789	9253049
RP11-439F4	3	chr3p25.3	9818595	9986408
RP13-571H6	3	chr3p25.3	9919407	10085110
RP11-382A21	3	chr3p25.3	10085005	10261536
RP11-438J1	3	chr3p25.3	10154329	10364381
RP11-443M10	3	chr3p25.3	10549698	10710195
RP11-94A14	3	chr3p25.3	10613368	10788415
RP11-20D21	3	chr3p25.3	10947419	11096742
RP11-380A22	3	chr3p25.3	10964184	11098433
RP11-167K17	3	chr3p25.3	11579557	11687076
RP11-25C10	3	chr3p25.2	12463729	12536460
RP11-163D23	3	chr3p25.2	12607628	12752839
RP11-488M6	3	chr3p25.1	13524433	13673088
RP11-165B2	3	chr3p25.1	13814569	13981548
RP11-536I6	3	chr3p25.1	14276645	14420312
RP11-119J14	3	chr3p25.1	14370830	14504481
RP11-316A10	3	chr3p25.1	14886289	15046968
RP11-255O19	3	chr3p25.1	15780361	15940642
RP11-717P7	3	chr3p24.3	16576576	16761135
RP11-80D24	3	chr3p24.3	17181327	17345316
RP11-8D23	3	chr3p24.3	17809294	17960754
RP11-18E16	3	chr3p24.3	18708675	18867582
RP11-44M22	3	chr3p24.3	19336523	19494338
RP11-305L22	3	chr3p24.3	19372825	19422588
RP11-338N24	3	chr3p24.3	20158910	20327328
RP11-27J5	3	chr3p24.3	20636055	20828519
RP11-437N10	3	chr3p24.3	21141805	21419748
RP11-180N14	3	chr3p24.3	21189154	21358862
RP11-16E8	3	chr3p24.3	21574281	21742232
RP11-3A6	3	chr3p24.3	21962448	22110528
RP11-208G16	3	chr3p24.3	22372628	22514821
RP11-139D5	3	chr3p24.3	22942429	23112045
RP11-89F18	3	chr3p24.3	23404803	23575751
RP11-445B10	3	chr3p24.2	23870859	24031553
RP11-18L17	3	chr3p24.2	24080833	24183132
RP11-711F20	3	chr3p24.2	24882995	25033425
RP11-421F9	3	chr3p24.2	25380678	25552799
RP11-806P23	3	chr3p24.2	26008363	26214700
RP11-226E22	3	chr3p24.2	26656189	26757576
RP11-2G22	3	chr3p24.1	27224360	27406079
RP11-568O15	3	chr3p24.1	28031196	28198645
RP11-11L6	3	chr3p24.1	28645903	28824358
RP11-30G4	3	chr3p24.1	28688059	28841648
RP11-775F14	3	chr3p24.1	29276817	29432061
RP11-103N21	3	chr3p24.1	29867263	30018477
RP11-69K20	3	chr3p24.1	30275509	30447565
RP11-7I16	3	chr3p24.1	30541892	30705070
RP11-178O11	3	chr3p24.1	31189668	31335620
RP11-48E16	3	chr3p24.1	31634824	31812073
RP11-524O15	3	chr3p23	32472740	32650841
RP11-459C18	3	chr3p23	32987074	33164647
RP1-38G8	3	chr3p23	33644911	33667738
RP11-795G20	3	chr3p23	33716507	33898821
RP11-35C18	3	chr3p23	34495507	34655804
RP11-56P22	3	chr3p23	34981202	35131136
RP11-380G10	3	chr3p22.3	35590149	35766133
RP11-637N22	3	chr3p22.3	36176833	36327255
RP11-134C18	3	chr3p22.3	36400609	36570336
RP11-491D6	3	chr3p22.3	36872417	36974787
RP11-129K12	3	chr3p22.3	36876288	37036150
RP11-721J12	3	chr3p22.3	37733654	37896817
RP11-570A20	3	chr3p22.2	38554442	38730844
RP11-331G2	3	chr3p22.2	39135071	39311656
RP11-66G8	3	chr3p22.2	39686119	39836468
RP11-276G7	3	chr3p22.1	40453413	40618893
RP11-527M19	3	chr3p22.1	41188464	41354719
RP11-736P14	3	chr3p22.1	42015161	42174964
RP4-613B23	3	chr3p22.1	42444041	42629201
RP11-188P20	3	chr3p22.1	43328091	43435902
RP11-745O8	3	chr3p21.33	44084444	44281588
RP11-189H19	3	chr3p21.32	44567436	44737926
RP11-111P21	3	chr3p21.31	45315381	45497977
RP11-91E8	3	chr3p21.31	45989823	46150261
RP11-427P5	3	chr3p21.31	46772248	46947493
RP4-544D10	3	chr3p21.31	47139758	47228975
RP11-88B8	3	chr3p21.31	47858077	48047438
RP1-289H18	3	chr3p21.31	48080483	48208886
RP11-24C3	3	chr3p21.31	48357065	48512503
RP11-3B7	3	chr3p21.31	49222550	49393337
RP11-78O10	3	chr3p21.31	49843917	49994333
RP11-646D13	3	chr3p21.31	50708260	50858896
RP11-295B8	3	chr3p21.31	51354482	51530314
RP11-89F17	3	chr3p21.31	51390601	51559083
RP11-314A5	3	chr3p21.2	51791955	52007218
RP5-1087L12	3	chr3p21.2	51814981	51855132
RP5-966M1	3	chr3p21.1	52586152	52719626
RP11-447A21	3	chr3p21.1	52658450	52743025
RP11-266E15	3	chr3p21.1	53469006	53635088
RP11-122D19	3	chr3p21.1	54007388	54188449
RP11-554O1	3	chr3p14.3	54612414	54778936
RP11-58O15	3	chr3p14.3	55606075	55797575
RP11-226C2	3	chr3p14.3	56541831	56737811
RP11-112J1	3	chr3p14.3	57243020	57391152
RP11-120C2	3	chr3p14.3	57297474	57406992
RP11-229A12	3	chr3p14.3	57370433	57534933
RP11-80H18	3	chr3p14.3	58149198	58327213
RP11-665G23	3	chr3p14.2	59048427	59231501
RP11-170K19	3	chr3p14.2	59701475	59867195
RP11-182G24	3	chr3p14.2	60135967	60280492
RP11-348K14	3	chr3p14.2	60394570	60556905
RP11-641C17	3	chr3p14.2	60507527	60705094
RP11-94D19	3	chr3p14.2	60756956	60927079
RP11-767B20	3	chr3p14.2	61207033	61357432
RP11-640B5	3	chr3p14.2	61436707	61587103
RP11-154D3	3	chr3p14.2	61896614	62062462
RP11-204J18	3	chr3p14.2	62190611	62347194
RP11-108A8	3	chr3p14.2	63254907	63396359
RP11-9A1	3	chr3p14.1	64078561	64237626
RP11-88H12	3	chr3p14.1	65182251	65361126
RP11-235M19	3	chr3p14.1	65910187	65910687
RP11-24O17	3	chr3p14.1	66860365	67018893
RP11-443N13	3	chr3p14.1	67506803	67673947
RP11-210G22	3	chr3p14.1	67621509	67801673
RP11-253K11	3	chr3p14.1	68213763	68387050
RP11-152N21	3	chr3p14.1	69383522	69541165
RP11-162G21	3	chr3p13	70092255	70275060
RP11-118O11	3	chr3p13	70632733	70783324
RP11-111L13	3	chr3p13	70901939	71052414
RP11-154H23	3	chr3p13	71622958	71816508
RP11-522N9	3	chr3p13	72457282	72633499
RP11-425D6	3	chr3p13	72896245	73069152
RP11-252O10	3	chr3p13	73186876	73335038
RP11-20B7	3	chr3p13	73854958	74025996
RP11-11L10	3	chr3p13	74234108	74391238
RP11-451P2	3	chr3p12.3	75006553	75208199
RP11-666K17	3	chr3p12.3	75796697	75979441
RP11-514J23	3	chr3p12.3	76310308	76477952
RP11-797J6	3	chr3p12.3	77138864	77263845
RP11-220O14	3	chr3p12.3	77650542	77654543
RP11-484I19	3	chr3p12.3	78211057	78404424
RP11-16M12	3	chr3p12.3	78395760	78564998
RP11-333I20	3	chr3p12.3	78659509	78800652
RP11-168E23	3	chr3p12.3	79582878	79733331
RP11-26H10	3	chr3p12.3	80133804	80297110
RP11-534H15	3	chr3p12.2	80145841	80232624
RP11-510B7	3	chr3p12.2	80345257	80511576
RP11-442C9	3	chr3p12.2	81608652	81810805
RP11-359D24	3	chr3p12.2	81904851	82066233
RP11-206J21	3	chr3p12.2	82378721	82522402
RP11-293J15	3	chr3p12.2	83264910	83441127
RP11-382L10	3	chr3p12.2	83534865	83644980
RP11-474M18	3	chr3p12.1	84346772	84524804
RP11-36I16	3	chr3p12.1	85719367	85875471
RP11-447J13	3	chr3p12.1	86088394	86268616
RP11-356B18	3	chr3p12.1	86220093	86426017
RP11-507K2	3	chr3p12.1	86906619	87104168
RP11-81P15	3	chr3p12.1	87044530	87223753
RP11-312H1	3	chr3p11.2	87367137	87527557
RP11-583E1	3	chr3p11.1	88556647	88728060
RP11-784B9	3	chr3p11.1	89366781	89545929
RP11-371F2	3	chr3p11.1	89945475	90114684
RP11-88I7	3	chr3q11.2	95318161	95504959
RP11-12A13	3	chr3q11.2	96093183	96250439
RP11-12J13	3	chr3q11.2	97022217	97176841
RP11-723N22	3	chr3q11.2	97901082	98067151
RP11-529P9	3	chr3q11.2	98529049	98726103
RP11-214N20	3	chr3q11.2	99055083	99086757
RP11-569H14	3	chr3q12.1	99858423	99905946
RP11-121C1	3	chr3q12.1	100476004	100628953
RP11-77N5	3	chr3q12.1	100705919	100856413
RP11-138H6	3	chr3q12.1	101169748	101338015
RP11-114I8	3	chr3q12.2	101478695	101632377
RP11-657N5	3	chr3q12.2	102398134	102583453
RP11-49I4	3	chr3q12.3	102991642	103144282
RP11-517N5	3	chr10q22.3	103643599	103820223
RP11-17H6	3	chr3q12.3	103939569	103972569
RP11-680F6	3	chr3q13.11	104788187	104938637
RP11-40M23	3	chr3q13.11	104979471	105146436
RP11-115B22	3	chr3q13.11	105815244	105971448
RP11-734C15	3	chr3q13.11	106734450	106884904
RP11-91B3	3	chr3q13.11	106786818	106966498
RP11-554J17	3	chr3q13.11	107452675	107646383
RP11-20N7	3	chr3q13.11	107633524	107818033
RP11-561O4	3	chr3q13.12	108071506	108263827
RP11-25F15	3	chr3q13.12	109236306	109385447
RP11-93N14	3	chr3q13.13	110118082	110272408
RP11-424I3	3	chr3q13.13	110839472	110979587
RP11-286P15	3	chr3q13.13	111374645	111489923
RP11-553A10	3	chr3q13.13	112060696	112226454
RP11-402J7	3	chr3q13.13	112743009	112939597
RP11-662C19	3	chr3q13.2	113318244	113499352
RP11-572C15	3	chr3q13.2	113563187	113778905
RP11-239J2	3	chr3q13.2	114545937	114693570
RP11-107J18	3	chr3q13.31	115459224	115611178
RP11-44J2	3	chr3q13.31	115539061	115697749
RP11-58D2	3	chr3q13.31	116087301	116199426
RP11-249J17	3	chr3q13.31	116846785	116909134
RP11-747H24	3	chr3q13.31	117648008	117835791
RP11-324H4	3	chr3q13.31	117952401	118125095
RP11-165B13	3	chr3q13.32	119084443	119243600
RP11-155B15	3	chr3q13.32	119571428	119733154
RP4-635B5	3	chr3q13.32	119909462	120057915
RP11-169N13	3	chr3q13.33	120926479	121091572
RP11-73F12	3	chr3q13.33	121091573	121205097
RP11-767L7	3	chr3q13.33	121205098	121326590
RP11-359H3	3	chr3q13.33	121651164	121848103
RP11-480B17	3	chr3q13.33	122379048	122541123
RP11-770K17	3	chr3q13.33	122977348	123147996
RP11-299J3	3	chr3q13.33	123486748	123658121
RP11-457E6	3	chr3q21.1	123698287	123799155
RP11-747M17	3	chr3q21.1	124317502	124513055
RP11-9N20	3	chr3q21.1	124651974	124833147
RP11-521J5	3	chr3q21.1	125035443	125232802
RP11-62N20	3	chr3q21.2	125797353	125947647
RP11-71H17	3	chr3q21.2	125910477	126076548
RP11-489E12	3	chr3q21.2	126239808	126390377
RP11-205A6	3	chr3q21.2	127426586	127484776
RP11-64O13	3	chr3q21.2	127488577	127618560
RP11-321A2	3	chr3q21.2	127784608	127907541
RP11-235K3	3	chr3q21.3	128367212	128410958
RP11-59J16	3	chr3q21.3	128599467	128752054
RP11-153F10	3	chr3q21.3	128752054	128795304
RP11-475N22	3	chr3q21.3	129433209	129602791
RP11-221E20	3	chr3q21.3	129790668	129857352
RP11-90I14	3	chr3q21.3	130595244	130768339
RP11-129J11	3	chr3q21.3	131459241	131616365
RP11-21N8	3	chr3q21.3	131810637	131961206
RP11-517B11	3	chr3q21.3	132412008	132583569
RP11-529E20	3	chr3q22.1	133269040	133445664
RP11-48F15	3	chr3q22.1	133822594	133959245
RP11-792I8	3	chr3q22.1	134568755	134719261
RP11-91K8	3	chr3q22.1	134600393	134771767
RP11-636N23	3	chr3q22.1	135276793	135464700
RP11-22E12	3	chr3q22.1	135843648	136012653
RP11-91O5	3	chr3q22.2	136539149	136692885
RP11-311K2	3	chr3q22.3	137431849	137537988
RP11-197K1	3	chr3q22.3	137845269	137888020
RP11-269A14	3	chr3q22.3	138231869	138416932
RP11-2A4	3	chr3q22.3	138893214	139048123
RP11-107B3	3	chr3q22.3	139874056	140024539
RP11-349D24	3	chr3q23	140425645	140510868
RP11-89E16	3	chr3q23	141263362	141441533
RP11-231L11	3	chr3q23	142174422	142328314
RP11-235I18	3	chr3q23	142877341	143032560
RP11-621B16	3	chr3q23	143699588	143845286
RP11-160A13	3	chr3q23	144154808	144312333
RP11-165M11	3	chr3q24	144846151	144912579
RP11-200O17	3	chr3q24	145900347	146013690
RP11-88H10	3	chr3q24	147011453	147184823
RP11-21M4	3	chr3q24	147710126	147851432
RP11-273C21	3	chr3q24	148522669	148705868
RP11-500K7	3	chr3q24	149024197	149228712
RP11-501O2	3	chr3q24	149111640	149312037
RP11-345O2	3	chr3p25.2	149511884	149662370
RP11-268J1	3	chr3q24	150194653	150305700
RP11-145F16	3	chr3q25.1	151508469	151678834
RP11-251C9	3	chr3q25.1	152100278	152279771
RP11-3F11	3	chr3q25.1	153000385	153170718
RP11-30J14	3	chr3q25.1	153144932	153314621
RP11-362A9	3	chr3q25.2	153502274	153697708
RP11-529G21	3	chr3q25.1	153502274	153697708
RP11-240G5	3	chr3p14.2	153771818	153914722
RP11-687L6	3	chr3q25.2	154300702	154499353
RP11-223L18	3	chr3q25.2	154754672	154885813
RP11-436P4	3	chr3q25.2	155950816	156012953
RP11-117L15	3	chr3q25.2	156642096	156810060
RP11-111F10	3	chr3q25.31	157113251	157286194
RP11-6F2	3	chr3q25.31	157974716	158122235
RP11-90N21	3	chr3q25.32	158817681	158979205
RP11-556A17	3	chr3q25.32	158951117	159141700
RP11-538P18	3	chr3q25.32	159389659	159578717
RP11-209H21	3	chr3q25.33	160726422	160903111
CTD-2049J23	3	chr3q25.33	160880530	161037608
RP11-67F24	3	chr3q25.33	161145014	161320814
RP11-203L15	3	chr3q25.33	162044657	162207623
RP11-154F2	3	chr3q26.1	162910266	163060945
RP11-498P15	3	chr3q26.1	163329244	163447014
RP11-90M7	3	chr3q26.1	164366662	164516640
RP11-198G24	3	chr3q26.1	165289729	165465059
RP11-81E19	3	chr3q26.1	166070615	166237045
RP11-85M11	3	chr3q26.1	166351132	166562658
RP11-12N13	3	chr3q26.1	167343076	167517660
RP11-763F21	3	chr3q26.1	168015309	168173896
RP11-264D7	3	chr3q26.1	168566878	168739953
RP11-395F21	3	chr3q26.2	169463831	169651487
RP11-141C22	3	chr3q26.2	170366497	170543979
RP11-3K16	3	chr3q26.2	170729276	170932035
RP11-816J6	3	chr3q26.2	170830775	170980889
RP11-362K14	3	chr3q26.2	170977556	171101041
RP11-158I18	3	chr3q26.2	171649597	171831469
RP11-726H11	3	chr3q26.2	171936122	172092560
RP11-185E8	3	chr3q26.2	172584276	172740542
RP11-163H6	3	chr3q26.31	173181079	173348030
RP11-44A1	3	chr3q26.31	173687993	173855790
RP11-569P10	3	chr3q26.31	174306001	174464172
RP11-818K16	3	chr3q26.31	175130497	175274564
RP11-477P16	3	chr3q26.31	175307382	175497987
RP11-318D7	3	chr3q26.31	175941396	176091799
RP11-564K2	3	chr3q26.31	176700413	176861985
RP11-71G7	3	chr3q26.32	177684934	177849629
RP11-484D18	3	chr3q26.32	178148668	178318088
RP11-91K9	3	chr3q26.32	178971544	179129183
RP11-21C11	3	chr3q26.32	179511194	179653391
RP11-682A21	3	chr3q26.32	180212677	180360600
RP11-45I24	3	chr3q26.33	180867440	181028473
RP11-420J11	3	chr3q26.33	181373289	181566496
RP11-510K16	3	chr3q26.33	181653288	181855973
RP11-445C21	3	chr3q26.33	182239321	182381916
RP11-416O18	3	chr3q26.33	183094286	183272602
RP11-177E6	3	chr3q26.33	183953576	184104170
RP11-14I2	3	chr3q27.1	184722221	184913466
RP11-157M17	3	chr3q27.1	185806556	185957169
RP11-110C15	3	chr3q27.2	186612235	186768130
RP11-65J14	3	chr3q27.2	187218924	187289578
RP11-119E13	3	chr3q27.3	187916513	188068880
RP11-88P6	3	chr3q27.3	188693479	188860124
RP11-76L15	3	chr3q27.3	189297951	189469840
RP11-298A18	3	chr3q28	189651195	189838091
RP11-553E4	3	chr3q28	190161001	190315008
RP11-178K17	3	chr3q28	190561333	190731939
RP11-164I1	3	chr3q28	190926777	191077208
RP11-392H18	3	chr3q28	191414828	191576344
RP11-211P13	3	chr3q28	191570667	191754869
RP11-525C11	3	chr3q28	192417779	192503536
RP11-140G18	3	chr3q28	193293947	193446505
RP11-466I16	3	chr3q28	193387626	193550120
RP11-47G2	3	chr3q28	193748165	193916460
RP11-56C4	3	chr3q28	193863515	194023821
CTC-196F4	3	chr3q29	194458136	194558136
RP11-552A14	3	chr3q29	194520736	194731957
RP11-279P10	3	chr3q29	195548615	195699128
RP11-398A2	3	chr3q29	196223480	196389394
RP11-506F8	3	chr3q29	196534006	196687901
RP11-697E15	3	chr3q29	196908457	197078007
CTD-2348G10	3	chr3q29	196966645	197086919
RP11-252K11	3	chr3q29	197395720	197559903
RP11-432D10	3	chr3q29	198205773	198345367
RP11-114F20	3	chr3q29	198343364	198532077
CTD-2110L16	3	chr3q29	198956612	199135545
RP11-23M2	3	chr3q29	198981258	199164014
RP11-613L20	4	chr4p16.3	62665	255416
CTC-36P21	4	chr4p16.3	73000	173000
RP11-20I20	4	chr4p16.3	1082847	1273308
RP11-296G16	4	chr4p16.3	1117981	1250256
RP11-1398P2	4	chr4p16.3	1463977	1594781
RP11-572O17	4	chr4p16.3	1592781	1782006
RP11-1170P16	4	chr4p16.3	1777607	1932121
RP11-1197E19	4	chr4p16.3	1780007	1847456
RP11-118L8	4	chr4p16.3	2335047	2485651
RP11-11O12	4	chr4p16.3	2703932	2914994
RP11-677N20	4	chr4p16.3	2705962	2786035
RP3-323A24	4	chr4p16.3	2785965	2935734
RP11-372F2	4	chr4p16.3	2957933	3130589
RP11-492I23	4	chr4p16.3	3436940	3643725
RP11-324I10	4	chr4p16.3	4117200	4308795
RP11-326O23	4	chr4p16.2	5161233	5356091
RP11-586D19	4	chr4p16.1	6196304	6360296
RP11-367J11	4	chr4p16.1	7106220	7314734
RP11-338K13	4	chr4p16.1	8004545	8216701
RP11-117J13	4	chr4p16.1	8218695	8382648
RP11-637J21	4	chr4p16.1	8634553	8848737
RP11-1338A24	4	chr4p16.1	8775988	8847678
CTD-2310D22	4	chr4p16.1	9505546	9633523
RP11-61G19	4	chr4p16.1	10275012	10441123
RP11-270I3	4	chr4p16.1	10707688	10870543
RP11-168E17	4	chr4p15.33	11569894	11643370
RP11-22A3	4	chr4p15.33	12477504	12653830
RP11-341G5	4	chr4p15.33	13593959	13690104
RP11-183M3	4	chr4p15.33	14262289	14414652
RP11-478G20	4	chr4p15.33	15069620	15242024
RP11-446J8	4	chr4p15.32	16086405	16250377
RP11-674H15	4	chr4p15.32	16770987	16941466
RP11-556F3	4	chr4p15.32	17624941	17773068
RP11-441O12	4	chr4p15.32	18109825	18278448
RP11-3J1	4	chr4p15.31	18804551	18986733
RP11-339D20	4	chr4p15.31	19721872	19844840
RP11-362J17	4	chr4p15.31	20427149	20611191
CTD-2192O6	4	chr4p15.31	21180191	21370085
RP11-10G12	4	chr4p15.31	22230957	22376416
RP11-406E22	4	chr4p15.2	23036134	23058059
RP11-192P23	4	chr4p15.2	24158382	24329509
RP11-473F10	4	chr4p15.2	24938280	25088789
RP11-672M3	4	chr4p15.2	25651671	25797084
RP11-726C8	4	chr4p15.2	26303938	26483060
RP11-415C15	4	chr4p15.2	26825858	26977409
RP11-663B4	4	chr4p15.2	27483075	27648301
RP11-292B1	4	chr4p15.1	28425855	28527785
RP11-390C19	4	chr4p15.1	29460286	29637752
RP11-619J20	4	chr4p15.1	30374241	30524728
RP11-478O20	4	chr4p15.1	31196957	31353434
RP11-280K20	4	chr9p21.1	31647083	31810140
RP11-103P18	4	chr4p15.1	31647111	31807635
RP11-20M7	4	chr4p15.1	32296360	32450633
CTD-2008A15	4	chr4p15.1	32676828	32814773
RP11-79E3	4	chr4p15.1	33696677	33859048
RP11-24H13	4	chr4p15.1	34608504	34779109
RP11-135M12	4	chr4p15.1	35352978	35546468
RP11-122P16	4	chr4p14	36066709	36239076
RP11-103J17	4	chr4p14	36821029	36984323
RP11-36B15	4	chr4p14	37350336	37511405
RP11-392K14	4	chr4p14	37863123	37950447
RP11-213G21	4	chr4p14	38321827	38503708
RP11-135F22	4	chr4p14	38966085	39156808
RP11-343C9	4	chr4p14	39576852	39775785
RP11-588L15	4	chr4p14	40212698	40400910
RP11-25G5	4	chr4p14	40658016	40858255
RP11-227F19	4	chr4p13	41486236	41671302
RP11-109E24	4	chr18q21.1	42477003	42656752
RP11-479H2	4	chr4p13	42483226	42633860
RP11-258N2	4	chr4p13	43358257	43477932
RP11-151E13	4	chr4p13	43899883	44071510
RP11-542I3	4	chr4p13	43984025	44187744
RP11-55C6	4	chr4p13	44675186	44821816
RP11-416A5	4	chr4p13	45763351	45935822
RP11-620L1	4	chr4p12	46754167	46943541
RP11-100N21	4	chr4p12	47419175	47587351
RP11-224J16	4	chr4p12	47431385	47578804
CTD-2020G5	4	chr4p12	47431443	47653381
RP11-24E11	4	chr4p12	47511833	47707593
RP11-121C2	4	chr4p12	47644157	47865564
RP11-383J2	4	chr4p12	47743035	47887586
RP11-1112M15	4	chr4p12	47751140	47914249
RP11-415L23	4	chr4p12	47869991	48020222
RP11-626L4	4	chr4p12	47914280	48092931
RP11-19F13	4	chr4p12	48670535	48829699
RP11-700D1	4	chr4p11	49029488	49029988
RP11-7J11	4	chr4p11	49329887	49436617
RP11-726K7	4	chr4p11	49336037	49450264
RP11-365H22	4	chr4q11	52501046	52677030
RP11-157C8	4	chr4q12	53206217	53354209
RP11-400O5	4	chr4q12	53550433	53747623
RP11-543F15	4	chr4q12	53741198	53911576
RP11-136A21	4	chr4q12	53863113	54022733
RP11-98L24	4	chr4q12	53912548	54068718
RP11-654K2	4	chr4q12	54016334	54187453
RP11-809N18	4	chr4q12	54092584	54262774
RP11-18M17	4	chr4q12	54192063	54350935
RP11-617L22	4	chr4q12	54212160	54391459
RP11-12J3	4	chr4q12	54669461	54830691
RP11-231C18	4	chr4q12	54968292	55118864
RP11-148K14	4	chr4q12	56011346	56085399
RP11-211F14	4	chr4q12	56762655	56929683
RP11-738E22	4	chr4q12	57593238	57794711
RP11-355L4	4	chr4q12	57624385	57675060
RP11-4O3	4	chr4q12	58341151	58504946
RP11-44H17	4	chr4q12	58908114	59108791
RP11-474J22	4	chr4q12	59556156	59744685
RP11-340A13	4	chr4q13.1	59788461	59961559
RP11-525J21	4	chr4q13.1	60474735	60613958
RP11-507B10	4	chr4q13.1	61068919	61255010
RP11-16N2	4	chr4q13.1	61797073	61944671
RP11-24I7	4	chr4q13.1	62478160	62653308
RP11-440A6	4	chr4q13.1	63160978	63355451
RP11-553E5	4	chr4q13.1	63917050	64117558
RP11-204H9	4	chr4q13.1	65123062	65288065
RP11-423P14	4	chr4q13.1	66021380	66223286
RP11-24B5	4	chr4q13.2	66685074	66872640
RP11-211G17	4	chr4q13.2	67198861	67248738
RP11-540I12	4	chr4q13.2	67518449	67687144
RP11-752E15	4	chr4q13.2	68032252	68228328
RP11-35D5	4	chr4q13.2	68605772	68793495
RP11-165D10	4	chr4q13.2	69126468	69296476
RP11-185H6	4	chr4q13.2	69622497	69736411
RP11-468N14	4	chr4q13.2	69842937	70056935
RP11-284M7	4	chr4q13.2	70162557	70348045
RP11-777E22	4	chr4q13.2	70591304	70774573
RP11-423C8	4	chr4q13.3	70976136	71126396
RP11-151J20	4	chr4q13.3	71321248	71485702
RP11-46J23	4	chr4q13.3	71858026	72038621
RP11-92H22	4	chr4q13.3	72025577	72179916
RP11-1J11	4	chr4q13.3	72447307	72587412
RP11-373J21	4	chr4q13.3	73467544	73644537
RP11-718A15	4	chr4q13.3	74074788	74245486
RP11-447E20	4	chr4q13.3	74970181	75048589
RP11-2G10	4	chr4q13.3	75282854	75452154
RP11-102A22	4	chr4q13.3	75902755	76048817
RP11-153I4	4	chr4q13.3	76054331	76205689
RP11-567N4	4	chr4q21.1	76710498	76906860
RP11-628A4	4	chr4q21.1	77417867	77596884
RP11-224D4	4	chr4q21.1	77956327	78013351
RP11-1E1	4	chr4q21.1	78334432	78481001
RP11-740P4	4	chr4q21.21	79404427	79598848
RP11-438E5	4	chr4q21.21	80522031	80683287
RP11-377G16	4	chr4q21.21	81489983	81684140
RP11-100N20	4	chr4q21.21	82337167	82471156
RP11-263F19	4	chr4q21.22	83436413	83522720
RP11-164M11	4	chr4q21.22	84009898	84194599
RP11-397K17	4	chr4q21.23	84861481	84957048
RP11-176K15	4	chr4q21.23	85303931	85459895
RP11-42A4	4	chr4q21.23	85516299	85681935
RP11-123I8	4	chr4q21.23	86599622	86732206
RP11-19C20	4	chr4q21.3	87611705	87780929
RP11-397E7	4	chr4q21.3	88125463	88317725
RP11-107G7	4	chr4q22.1	88869685	89041563
RP11-113G13	4	chr4q22.1	89047638	89235230
RP11-17P8	4	chr4q22.1	89759710	89945876
RP11-502A23	4	chr4q22.1	90203032	90374304
RP11-115D19	4	chr4q22.1	90884857	91062811
RP11-11N6	4	chr4q22.1	91891928	92061942
RP11-299H8	4	chr4q22.1	92845939	93020470
RP11-9B6	4	chr4q22.3	93559592	93667451
RP11-44P19	4	chr4q22.3	93804601	93935424
RP11-16I17	4	chr4q22.3	94801023	94976533
RP11-73I6	4	chr4q22.3	95134152	95300372
RP11-554D13	4	chr4q22.3	95900075	96020899
RP11-10L11	4	chr4q22.3	96487094	96656054
RP11-354C17	4	chr4q22.3	97132246	97291748
RP11-1053I14	4	chr4q22.3	97772604	97983758
RP11-242D9	4	chr4q22.3	98796646	99007208
RP11-240J11	4	chr4q22.3	98970559	99122020
RP11-234D9	4	chr4q23	99948759	100083200
RP11-428B4	4	chr4q23	100120356	100232658
RP11-696N14	4	chr4q23	100545739	100659769
RP11-56D20	4	chr4q23	101288919	101463491
RP11-13F20	4	chr4q24	101648747	101810139
RP11-167N19	4	chr4q24	101986954	102137120
RP11-165O2	4	chr4q24	102666986	102844775
RP11-110C16	4	chr4q24	103205367	103358814
RP11-275K4	4	chr4q24	104173321	104261928
RP11-438P8	4	chr4q24	104580654	104606997
RP11-174B22	4	chr4q24	104604998	104688878
RP11-122B24	4	chr4q24	105462123	105531585
RP11-16G16	4	chr4q24	106472242	106647450
RP11-208O6	4	chr4q24	107039112	107203088
RP11-88D10	4	chr4q24	107874808	108081975
RP11-109F18	4	chr4q25	108777051	108935252
RP11-114K11	4	chr4q25	109389570	109555851
RP11-75N20	4	chr4q25	110015295	110177329
RP11-57A22	4	chr4q25	110195886	110363361
RP11-361K1	4	chr4q25	110992681	111142810
RP11-380D23	4	chr4q25	111798601	112000228
RP11-326N15	4	chr4q25	112453995	112642547
RP11-264E11	4	chr4q25	112686097	112824276
RP11-77N9	4	chr1p13.2	112868959	113032619
RP11-402J6	4	chr4q25	113773575	113953271
RP11-730E1	4	chr4q26	114568617	114749455
RP11-111L14	4	chr4q26	115503641	115659914
RP11-419E3	4	chr4q26	116459955	116610438
RP11-25B14	4	chr4q26	116886335	117075171
RP11-55L3	4	chr4q26	117717867	117881913
RP11-458P15	4	chr4q26	118529678	118680037
RP11-61N14	4	chr4q26	118620502	118795176
RP11-335K15	4	chr4q26	118731090	118873227
RP11-778G8	4	chr4q26	118793886	118944331
RP11-510D4	4	chr4q26	118815521	118991546
RP11-750O22	4	chr4q26	118953943	119040259
RP11-366I1	4	chr4q26	119038260	119213175
CTD-2011L19	4	chr4q26	119047049	119204380
RP11-630F19	4	chr4q26	119355538	119532091
RP11-788P24	4	chr4q26	120009687	120206079
RP11-100C9	4	chr4q26	120026765	120205986
RP11-747G12	4	chr4q26	120263914	120446407
RP11-700N1	4	chr4q27	121114220	121264702
RP11-414D7	4	chr4q27	121417056	121478557
RP11-501E14	4	chr4q27	121889570	122079790
RP11-364P2	4	chr4q27	122628107	122798333
RP11-66A14	4	chr4q27	122832000	123018921
RP11-724L20	4	chr4q27	123791343	123941827
RP11-438F17	4	chr4q27	124153028	124356457
RP11-777A8	4	chr4q27	124270483	124466139
RP11-678O21	4	chr4q28.1	124380086	124530523
RP11-25N23	4	chr4q28.1	124424450	124583808
RP11-564D12	4	chr4q28.1	124586325	124743980
RP11-696N2	4	chr4q28.1	124646844	124830320
RP11-381N20	4	chr4q28.1	124726095	124851245
RP11-93I21	4	chr4q28.1	125651914	125808450
RP11-15O17	4	chr4q28.1	126492866	126657913
RP11-282B13	4	chr4q28.1	127388600	127572696
RP11-669F13	4	chr4q28.1	127991249	128170315
RP11-24C13	4	chr4q28.1	128606362	128761859
RP11-555L17	4	chr4q28.2	129531937	129633348
RP11-209D20	4	chr4q28.2	130174860	130296568
RP11-211H6	4	chr4q28.2	130314397	130414380
RP11-125F12	4	chr4q28.2	131234243	131403239
RP11-24P18	4	chr4q28.3	131752586	131905414
RP11-314N14	4	chr4q28.3	132827311	132851333
RP11-229G4	4	trobat	133204369	133204824
RP11-149A7	4	chr4q28.3	133802360	133974779
RP11-335K21	4	chr4q28.3	134510229	134661025
RP11-400D2	4	chr4q28.3	135637820	135814568
RP11-63A15	4	chr4q28.3	136228671	136395072
RP11-127A9	4	chr4q28.3	136706263	136871273
RP11-104J10	4	chr4q28.3	136871377	137011166
RP11-767B3	4	chr4q28.3	137464465	137650538
RP11-63M2	4	chr4q28.3	138152575	138314469
RP11-425J20	4	chr4q28.3	138619496	138796522
RP11-110E13	4	chr4q28.3	138852903	139007920
RP11-98O2	4	chr4q31.1	139967515	140134083
RP11-102A3	4	chr4q31.1	140773510	140949976
RP11-69O1	4	chr4q31.21	141741718	141912433
RP11-362F19	4	chr4q31.21	142647924	142834138
RP11-674N18	4	chr4q31.21	143333567	143484005
RP11-141I1	4	chr4q31.21	143878613	144047528
RP11-364L4	4	chr4q31.21	144614731	144779977
RP11-90I8	4	chr4q31.21	145052646	145230154
RP11-661C18	4	chr4q31.21	145204481	145395955
RP11-605B12	4	chr4q31.21	145585738	145777880
RP11-519A11	4	chr4q31.21	145795945	145882188
RP11-301H24	4	chr4q31.21	146805284	146971212
RP11-181K12	4	chr4q31.21	147176570	147336538
RP11-667D12	4	chr4q31.22	147812721	148003606
RP11-425A23	4	chr4q31.23	149001370	149198594
RP11-503L19	4	chr4q31.23	150011632	150145162
RP11-481K13	4	chr4q31.23	150828066	150983689
RP11-64M20	4	chr4q31.23	151669415	151856907
RP11-28E24	4	chr4q31.3	151985288	152129254
RP11-164P12	4	chr4q31.3	152905003	153046159
RP11-503L23	4	chr4q31.3	153101313	153289579
RP11-70N2	4	chr4q31.3	153998907	154188415
RP11-259G7	4	chr4q31.3	154996598	155197703
RP11-290O12	4	chr4q31.3	155563504	155771803
RP11-142O4	4	chr4q32.1	156028586	156189429
RP11-27G13	4	chr4q32.1	156512068	156690013
CTD-2234K24	4	chr4q32.1	157138496	157288836
RP11-171N4	4	chr4q32.1	157803509	157974497
RP11-17C4	4	chr4q32.1	158714189	158893684
RP11-796K13	4	chr4q32.1	159850564	160043302
RP11-6C14	4	chr4q32.1	161051334	161193374
RP11-419P18	4	chr4q32.2	162293348	162465892
RP11-1G8	4	chr4q32.2	163605982	163749582
RP11-218F10	4	chr4q32.2	164773978	164934830
RP11-289E16	4	chr4q32.3	165754297	165841652
RP11-336N6	4	chr4q32.3	166487215	166665738
RP11-25N12	4	chr4q32.3	166878263	167055891
RP11-637G12	4	chr4q32.3	167756239	167895619
RP11-440L13	4	chr4q32.3	168193229	168367049
RP11-229I15	4	chr4q32.3	168763661	168937738
RP11-114E20	4	chr4q32.3	169350879	169518142
RP11-566J7	4	chr4q33	170617358	170781349
RP11-161C9	4	chr4q33	171368643	171526498
RP11-13N11	4	chr4q34.1	172096624	172262987
RP11-213L8	4	chr4q34.1	172304719	172462989
RP11-384D10	4	chr4q34.1	172346425	172517258
RP11-119J20	4	chr4q34.1	173378777	173548334
RP11-140M23	4	chr4q34.1	174098250	174275166
RP11-148L24	4	chr4q34.1	175690947	175836442
RP11-391J13	4	chr4q34.1	176292044	176483102
RP11-287F9	4	chr4q34.1	176619978	176704391
RP11-520H6	4	chr4q34.2	177360995	177584909
RP11-87F15	4	chr4q34.2	177753352	177971272
RP11-662D9	4	chr4q34.3	178416646	178599940
CTC-1499I20	4	chr4q34.3	179441780	179541864
RP11-84H6	4	chr4q34.3	179753550	179929557
RP11-495H13	4	chr4q34.3	180182262	180354006
RP11-790P19	4	chr4q34.3	180565477	180715993
RP11-396I22	4	chr4q34.3	181563401	181770189
RP11-226A18	4	chr4q34.3	182373159	182525197
RP11-62B7	4	chr4q34.3	182643968	182794290
RP11-734O11	4	chr4q34.3	183478638	183663119
RP11-59I16	4	chr4q35.1	184371073	184542588
RP11-451F20	4	chr4q35.1	184503995	184700038
RP11-762F11	4	chr4q35.1	185389030	185539591
RP11-228F3	4	chr4q35.1	186010451	186178332
RP11-301L8	4	chr4q35.1	187000034	187169847
RP11-178D12	4	chr4q35.2	187889865	188048172
RP11-50K5	4	chr4q35.2	187897953	188083561
RP11-91J3	4	chr4q35.2	188660398	188815082
RP11-347K3	4	chr4q35.2	190047964	190128399
RP11-354H17	4	chr15	190095484	190290070
RP11-818C3	4	chr4q35.2	190288077	190398952
RP11-45F23	4	chr4q35.2	190658160	190806578
RP11-652J12	4	chr4q35.2	190991401	191152054
CTC-963K6	4	chr4	191632378	191732378
RP11-811I15	5	chr5p15.33	70263	148527
RP11-117B23	5	chr5p15.33	1260044	1422139
RP11-369A6	5	chr5p15.33	1903679	2059719
CTD-2265D9	5	chr5p15.33	2550421	2704738
RP11-20K9	5	chr5p15.33	3221653	3297048
RP11-121L11	5	chr5p15.33	3426806	3559003
RP11-35C15	5	chr5p15.33	3825954	4028662
RP11-13H10	5	chr5p15.33	4351713	4533623
RP11-617B7	5	chr5p15.32	4681573	4857786
RP11-137P5	5	chr5p15.32	5500098	5687008
RP11-245L6	5	chr5p15.32	5879138	6020335
CTD-2324F15	5	chr5p15.32	6304690	6430015
RP11-114M17	5	chr5p15.31	6515871	6708631
RP11-420O18	5	chr5p15.31	6975085	7150950
CTD-2346M20	5	chr5p15.31	7406496	7509923
RP11-132J20	5	chr5p15.31	8398069	8523564
CTD-2245F4	5	chr5p15.31	9012541	9162876
RP11-32D12	5	chr5p15.31	9419785	9573480
RP5-959C21	5	chr5p15.31	9668703	9808651
CTD-2274H20	5	chr5p15.2	10339525	10413036
RP11-215G15	5	chr5p15.2	10646839	10722894
RP3-502L6	5	chr5p15.2	10905271	11128678
RP11-321F6	5	chr15q22.31	11312876	11502946
RP11-235P17	5	chr5p15.2	11572293	11727261
RP11-44C2	5	chr5p15.2	12109753	12196173
RP1-64M18	5	chr5p15.2	12216435	12262939
RP11-386L4	5	chr5p15.2	12726752	12951455
RP1-61C2	5	trobat	13179818	13283748
RP11-269G2	5	chr5p15.2	13236615	13325848
RP11-683D22	5	chr5p15.2	14091229	14267453
RP11-415K6	5	chr5p15.2	14595841	14750772
RP1-137K24	5	chr5p15.1	15171149	15295094
RP11-262M24	5	chr5p15.1	15782020	15950886
RP11-812A6	5	chr5p15.1	15913662	16101892
RP11-453P14	5	chr5p15.1	16053639	16253318
RP11-432N1	5	chr5p15.1	16173247	16349983
RP11-737L7	5	chr5p15.1	16190035	16399852
RP11-19O2	5	chr5p15.1	16193687	16358450
RP11-808F1	5	chr5p15.1	16283796	16461474
RP11-535H5	5	chr5p15.1	16305989	16490728
RP1-167G20	5	chr5p15.1	16333825	16509001
RP11-560L3	5	chr5p15.1	16358405	16490728
RP11-21H5	5	chr5p15.1	16365883	16546950
RP11-657I12	5	chr5p15.1	16414071	16581500
RP11-39H19	5	chr5p15.1	16420292	16593049
RP11-788C10	5	chr5p15.1	16445417	16598168
RP11-260E18	5	chr5p15.1	16623401	16775309
RP11-496I9	5	chr5p15.1	17042509	17143968
RP11-553J15	5	chr5p15.1	17117324	17280484
RP11-801H23	5	chr5p15.1	17678589	17868481
RP11-436P17	5	chr5p14.3	18979772	19174493
RP11-667P13	5	chr5p14.3	19608613	19660956
RP11-28P24	5	chr5p14.3	19642854	19781371
RP11-414I19	5	chr5p14.3	20414934	20595579
CTD-2295C16	5	chr5p14.3	21086611	21236969
RP11-374E21	5	chr5p14.3	21573343	21757177
RP11-26L18	5	chr5p14.3	22309901	22468866
RP11-575E3	5	chr5p14.3	23004741	23161893
RP11-57I6	5	chr5p14.2	23644140	23795207
RP11-155N1	5	chr5p14.2	24099662	24278815
RP11-192H6	5	chr5p14.1	25205696	25333181
RP11-351N6	5	chr5p14.1	26353527	26539896
RP11-706I13	5	chr5p14.1	26917359	27046882
CTD-2219P12	5	chr5p14.1	27323797	27415860
RP11-46C20	5	chr5p14.1	27487159	27641959
RP11-494K10	5	chr5p14.1	28137140	28306347
RP11-37M16	5	chr5p14.1	28750750	28917995
RP11-696O22	5	chr5p13.3	30044595	30257319
RP11-22G4	5	chr10p11.23	30862890	31017364
RP11-16A6	5	chr5p13.3	31326985	31504902
RP11-53L13	5	chr5p13.3	32711245	32870556
RP11-15G6	5	chr5p13.3	33280773	33452506
RP11-509H22	5	chr5p13.3	33978521	34166746
RP11-15A6	5	chr5p13.3	34209792	34371608
CTD-2052F19	5	chr5p13.2	34929663	35043315
CTD-2291F22	5	chr5p13.2	35352023	35477425
RP11-816N21	5	chr5p13.2	36157497	36305154
CTD-2267H19	5	chr5p13.2	36275846	36380876
RP11-7M4	5	chr5p13.2	36988523	37177091
RP11-672F8	5	chr5p13.2	37693473	37843969
CTD-2007F2	5	chr5p13.2	38200574	38306379
RP11-15A14	5	chr5p13.1	39226062	39422586
RP11-17J3	5	chr5p13.1	40113154	40263569
RP11-301A5	5	chr5p13.1	40982971	41157849
RP11-274J22	5	chr5p13.1	41730373	41793660
RP11-575G10	5	chr5p12	42956629	43094160
RP11-772C14	5	chr5p12	44350271	44531625
RP11-28I9	5	chr5p12	45570730	45708380
RP11-269M20	5	chr5q11.1	49913068	50093939
CTD-2276O24	5	chr5q11.1	49996250	50102938
RP11-254G13	5	chr5q11.2	51048042	51198402
RP4-592P18	5	chr5q11.2	51085740	51232296
RP11-282E21	5	chr5q11.2	51832452	52049411
RP11-92M7	5	chr5q11.2	52909252	53059890
CTD-2022G9	5	chr5q11.2	53343242	53469426
RP11-412P3	5	chr5q11.2	54108773	54258977
RP11-506H20	5	chr5q11.2	54497449	54698852
RP11-364C6	5	chr5q11.2	55432705	55522932
RP11-412L4	5	chr5q11.2	55546768	55674101
RP11-143O12	5	chr5q11.2	55718971	55904038
RP11-152O2	5	chr5q11.2	55790789	55941137
RP11-448P12	5	chr5q11.2	55828692	56021821
RP11-437B24	5	chr5q11.2	55920336	56091171
RP11-312L20	5	chr5q11.2	55948553	56138534
RP11-686E22	5	chr5q11.2	55972515	56156214
RP11-390P15	5	chr5q11.2	55980541	56144127
RP11-739G7	5	chr5q11.2	56082488	56262887
CTD-2310F14	5	chr5q11.2	56094180	56265652
RP11-656M19	5	chr5q11.2	56169338	56324583
RP11-122O21	5	chr5q11.2	56211763	56366596
RP11-567E11	5	chr5q11.2	56264214	56428423
RP11-124J5	5	chr5q11.2	56299635	56459964
RP11-316J10	5	chr5q11.2	56307454	56457923
RP11-101B14	5	chr5q11.2	56361220	56544061
RP4-572A3	5	chr5q11.2	56856265	56999868
RP11-495K20	5	chr5q11.2	58137913	58215264
RP11-16B11	5	chr5q12.1	59191974	59341705
RP11-210O14	5	chr5q12.1	60050040	60203907
RP11-313P15	5	chr5q12.1	60735475	60897709
RP11-34J15	5	chr5q12.1	61659580	61832884
RP11-432A10	5	chr5q12.1	62010516	62191840
RP11-217E4	5	chr5q12.1	62745099	62929292
RP11-18K15	5	chr5q12.3	63325468	63499005
RP11-298P6	5	chr8q21.3	64106341	64258158
RP11-19B7	5	chr5q12.3	64142341	64300791
RP11-480H11	5	chr5q12.3	65059159	65239118
CTC-536A23	5	chr5q12.3	65325073	65362668
RP11-158G8	5	chr5q12.3	66101602	66289794
RP11-402F5	5	chr5q11.2	66696149	66879007
RP11-352E2	5	chr5q13.1	66794433	66974743
RP11-494P23	5	chr5q13.1	67366897	67436472
RP11-421A17	5	chr5q13.1	67498131	67677101
RP11-336D4	5	chr5q13.2	68402891	68565897
RP11-497H16	5	chr5q13.2	68889994	69043927
RP11-551B22	5	chr5q13.2	69783253	69973201
RP1-215P15	5	chr5q13.2	70179512	70309338
RP11-195E2	5	chr5q13.2	70267431	70425468
RP11-304J14	5	chr5q13.2	71088540	71257178
RP11-115I6	5	chr5q13.2	71659775	71823446
CTC-533D18	5	chr5q13.2	72797384	72923129
RP11-399M5	5	chr5q13.2	73130989	73303392
RP11-97L2	5	chr5q13.3	73817310	73968588
CTC-1347N9	5	chr5q13.3	73872906	73873453
CTD-2174D2	5	chr5q13.3	74847802	74970771
CTD-2200O3	5	chr5q13.3	75600638	75734191
RP11-618D11	5	chr5q13.3	75661618	75842282
RP11-590E23	5	chr5q13.3	76484050	76634455
RP11-2J21	5	chr5q14.1	77156082	77320961
RP11-21K15	5	chr7q21.11	78121234	78297762
CTD-2008M24	5	chr5q14.1	78135168	78249809
RP11-317M13	5	chr5q14.1	78205814	78407816
CTC-431G16	5	chr5q14.1	79087062	79222495
RP11-30D15	5	chr5q14.1	79172792	79351425
RP11-538B23	5	chr5q14.1	79941157	80082396
RP11-241J12	5	chr5q14.1	80066095	80219172
RP11-356D23	5	chr5q14.1	81248938	81413463
RP11-463C5	5	chr5q14.2	82605877	82745844
RP11-800B24	5	chr5q14.3	83784688	83960186
RP11-258O17	5	chr5q14.3	84605631	84759046
RP11-352M7	5	chr5q14.3	85561726	85713517
RP11-72L22	5	chr5q14.3	86340636	86503877
RP11-3H15	5	chr5q14.3	87297511	87443963
RP11-512I16	5	chr5q14.3	87676680	87711395
RP11-24O11	5	chr5q14.3	88149104	88309866
RP11-743K14	5	chr5q14.3	88941459	89091893
RP11-302L17	5	chr5q14.3	89567617	89678424
RP11-12D3	5	chr5q14.3	90806323	90964286
CTD-2011L22	5	chr5q15	92054225	92174433
RP11-20O13	5	chr5q15	93132464	93176416
RP11-39B14	5	chr5q15	93540085	93709268
CTC-366N20	5	chr5q15	94540957	94616328
RP11-32K5	5	chr5q15	95207963	95351455
RP11-526D16	5	chr5q15	95850053	95983956
RP11-3G13	5	chr5q15	96944803	97113069
RP11-384D8	5	chr5q21.1	98042952	98229344
RP11-195A20	5	chr5q21.1	98954142	99104560
RP11-637B14	5	chr5q21.1	99124137	99303914
RP11-667F3	5	chr5q21.1	99489209	99634842
CTD-2068C11	5	chr5q21.1	99853165	99998892
RP11-418P19	5	chr5q21.1	100714436	100909804
RP11-560F8	5	chr5q21.1	100994036	101184883
RP11-512N16	5	chr5q21.1	101679409	101872205
CTC-425H14	5	chr5q21.1	102294632	102451692
RP11-528K12	5	chr5q21.2	103070881	103183440
RP11-415O20	5	chr5q21.2	104278448	104469666
RP11-632F2	5	chr5q21.3	105719495	105896255
RP11-319P13	5	chr5q21.3	106801969	106876128
RP11-17L14	5	chr5q21.3	107352814	107503463
CTC-329H14	5	chr5q21.3	108019071	108183012
RP11-276O18	5	chr5q21.3	109375981	109506072
CTC-534K6	5	chr5q22.1	110064385	110182776
RP11-289P9	5	chr5q22.1	111064911	111253881
RP11-3B10	5	chr5q22.2	111992069	112162409
CTC-1554D6	5	chr5q22.2	112074297	112242499
RP11-467F22	5	chr5q22.2	112488834	112695398
RP11-153B10	5	chr5q22.3	113300545	113368984
RP11-115D4	5	chr5q22.3	114441167	114603279
CTC-453E13	5	chr5q22.3	115162657	115234476
RP11-249M12	5	chr5q23.1	115971564	116136004
RP11-736N14	5	chr5q23.1	116881220	117031643
RP11-567A12	5	chr5q23.1	117312735	117475956
RP11-192L20	5	chr5q23.1	117544693	117718990
RP11-321G16	5	chr5q23.1	118272002	118442703
CTC-461G12	5	chr5q23.1	119004265	119110764
RP11-13K8	5	chr5q23.1	119668802	119831942
RP11-565F4	5	chr5q23.1	119956781	120134621
RP11-11P11	5	chr5q23.1	121061464	121226480
RP11-27F9	5	chr5q23.2	121814372	121964762
RP11-14L4	5	chr5q23.2	122463056	122626447
RP11-563F3	5	chr5q23.2	123436323	123629167
RP11-48C14	5	chr5q23.2	124179294	124350975
RP11-394D6	5	chr5q23.2	125169109	125341668
RP11-434D11	5	chr5q23.2	126048843	126235814
CTB-54G2	5	chr5q23.2	126918085	126918711
RP11-688M3	5	chr5q23.2	126962817	127141801
CTC-352M6	5	chr5q23.2	127600154	127762073
RP11-777D5	5	chr5q23.3	128532057	128700743
RP1-179P12	5	chr5q23.3	129285673	159233112
RP1-236L2	5	chr5q23.3	129571490	129602955
RP11-114H7	5	chr5q23.3	130306828	130460728
RP1-247F3	5	chr5q23.3	130619557	130660776
RP1-66P19	5	chr5q23.3	131039749	131076696
RP11-524E11	5	chr5q23.3	131228768	131403184
RP11-642B18	5	chr5q23.3	131339753	131505431
RP1-241C15	5	chr5q23.3	131382877	131531472
CTD-2006E17	5	chr5q23.3	131468268	131686322
RP11-111G12	5	chr5q23.3	131576721	131752038
RP11-510D13	5	chr5q23.3	131614071	131797085
CTB-104P14	5	chr5q23.3	131645101	131734274
RP11-410H12	5	chr5q23.3	131714090	131880981
RP11-500D21	5	chr5q23.3	131797086	131996205
RP11-729C24	5	chr5q23.3	131817003	131977063
RP11-17K19	5	chr5q23.3	131910695	132085910
RP11-306L21	5	chr5q23.3	131913031	132079169
RP11-248M13	5	chr5q23.3	132076711	132244778
RP11-252D24	5	chr5q23.3	132089932	132238302
RP11-637O7	5	chr5q23.3	132179436	132364335
CTB-49A3	5	chr5q31.1	132509104	132707513
RP11-766F10	5	chr5q31.1	133630881	133816160
RP11-198F4	5	chr5q31.1	134642615	134811663
CTB-28J9	5	chr5q31.1	135552726	135741273
RP11-114H21	5	chr5q31.1	135739998	135916051
RP1-244J5	5	chr5q31.1	136379809	136478088
RP1-186K10	5	chr5q31.1	136941277	137016252
RP11-256P1	5	chr5q31.2	137638222	137739845
RP1-98O22	5	chr5q31.2	137715529	137836260
CTB-46B19	5	chr5q31.2	138233377	138417917
RP11-68E23	5	chr5q31.2	138911366	139105069
CTB-133C10	5	chr5q31.2	139532286	139666240
RP11-515C16	5	chr5q31.3	139904744	140117420
RP11-417C9	5	chr5q31.3	140488471	140678806
CTD-2323H12	5	chr5q31.3	141051109	141190704
RP11-184E3	5	chr5q31.3	141713369	141885782
RP11-610O16	5	chr5q31.3	141851748	142035950
CTD-2332G20	5	chr5q31.3	141865861	141991536
RP11-550D4	5	chr5q31.3	141991850	142156882
RP11-659D8	5	chr5q31.3	142011157	142179956
RP11-666E10	5	chr5q31.3	142105269	142253190
RP11-265A8	5	chr5q31.3	142218526	142389726
RP11-571D21	5	chr5q31.3	142271204	142457889
CTD-2024C20	5	chr5q31.3	142320765	142469652
CTD-2185H17	5	chr5q31.3	142559617	142738860
RP11-226O9	5	chr5q31.3	143325169	143466960
RP11-657C1	5	chr5q31.3	144059790	144263289
RP11-25F13	5	chr5q32	144610128	144777053
CTC-370H24	5	chr5q32	145154935	145350821
RP11-481E16	5	chr5q32	146313270	146463916
CTB-107A22	5	chr5q32	146975536	147089688
RP11-614P11	5	chr5q32	147453849	147627897
RP11-394O4	5	chr5q32	148645190	148824822
CTC-307M15	5	chr5q32	149219507	149349990
CTB-1013H5	5	chr5q32	149407439	149494253
RP11-725L10	5	chr5q32	149516549	149680183
CTB-137O22	5	chr5q33.1	149981521	150045564
RP11-506E16	5	chr5q33.1	150760919	150945816
CTC-209K13	5	chr5q33.1	151322917	151491420
RP11-26B2	5	chr5q33.1	152539670	152728895
RP11-494C5	5	chr5q33.2	152820225	152988130
RP11-589K20	5	chr5q33.2	153655900	153839652
CTC-263A14	5	chr5q33.2	154420717	154524576
RP11-265I24	5	chr5q33.2	154429117	154604480
CTB-3C20	5	chr5q33.2	155562579	155624822
CTB-120L21	5	chr5q33.3	156429913	156484287
RP11-102A1	5	chr5q33.3	157180096	157349365
RP11-391B7	5	chr5q33.3	157458733	157539396
RP11-649E8	5	chr5q33.3	158277016	158427431
CTC-279E3	5	chr5q33.3	159198172	159281832
RP11-622D3	5	chr5q34	159990161	160195096
RP11-631F18	5	chr5q34	160961030	161142377
RP11-505G12	5	chr5q34	162174637	162268728
CTC-320C6	5	chr5q34	163120562	163290777
RP11-355E11	5	chr5q34	164021367	164191850
RP11-469G19	5	chr5q34	164755933	164836320
RP11-170P5	5	chr5q34	165677723	165841061
RP11-511M9	5	chr5q34	165784558	165928437
CTB-180C19	5	chr5q34	166552918	166650604
CTB-55A14	5	chr5q34	167595415	167810564
RP11-643F17	5	chr5q35.1	168414546	168564994
RP11-420L4	5	chr5q35.1	169018045	169142472
RP11-292M11	5	chr5q35.1	169611921	169783365
RP11-453D13	5	chr5q35.1	170144392	170330441
RP11-20O22	5	chr5q35.1	170996420	171159856
CTB-54I1	5	chr5q35.1	171717348	171958304
RP11-753C22	5	chr5q35.2	172799092	172972716
RP11-489P1	5	chr5q35.2	173819653	173913132
CTB-73D21	5	chr5q35.2	174477341	174646689
RP11-840B15	5	chr5q35.2	174971778	175168856
RP11-690D5	5	chr5q35.2	175075521	175267881
CTC-355H1	5	chr5q35.2	175142813	175269394
RP11-33D10	5	chr5q35.2	175144772	175328861
RP11-91H12	5	chr5q35.2	175176220	175346531
RP11-1007O6	5	chr5q35.2	175621850	177410790
CTB-87L24	5	chr5q35.2	175838932	175912098
RP11-375B1	5	chr5q35.2	175953307	176103584
RP11-16L24	5	chr5q35.2	176024811	176213687
RP11-149M3	5	chr5q35.2	176191483	176218751
CTC-1286C20	5	chr5q35.2	176391379	176542031
RP11-116H24	5	chr5q35.2	176413290	176589230
RP11-294N2	5	chr5q35.2	176438702	176589203
RP11-265K23	5	chr5q35.3	176550927	176701325
RP11-933K12	5	chr5q35.3	176701221	176917896
RP11-564G9	5	chr5q35.3	176822533	176961756
RP11-962J7	5	chr5q35.3	176828446	177021401
RP11-147K7	5	chr5q35.3	176878410	177052725
CTD-2185N3	5	chr5q35.3	177272378	177352964
RP11-889L3	5	chr5q35.3	177368344	177590638
RP11-158F10	5	chr5q35.3	177440323	177619127
RP11-47L17	5	chr5q35.3	177590852	177772119
RP11-194K9	5	chr5q35.3	177635157	177806118
RP11-520O10	5	chr5q35.3	177990241	178067244
RP11-281O15	5	chr5q35.3	178379242	178591216
RP11-767A16	5	chr5q35.3	178553338	178703944
RP11-39H3	5	chr5q35.3	179375746	179524360
RP11-451H23	5	chr5q35.3	179884787	180058301
CTC-240G13	5	chr5q35.3	180721400	180821400
RP11-279K24	5	chr5	187517482	187640772
RP1-93N13	6	chr6	123384	139182
RP11-328C17	6	chr6p25.3	213736	346084
CTB-62I11	6	chr6p25.3	300000	400000
RP11-16N9	6	chr6p25.3	1108304	1282271
RP11-13J16	6	chr6p25.3	1241020	1397688
RP1-136B1	6	chr6p25.2	2316508	2413122
RP11-15N12	6	chr6p25.2	3292048	3471176
RP11-274H24	6	chr6p25.1	4292362	4471133
RP11-174B19	6	chr6p25.1	5196674	5215849
RP11-671D22	6	chr6p25.1	5603988	5789420
RP11-232H4	6	chr6p25.1	6196264	6214479
RP11-163I22	6	chr6p25.1	6217404	6382377
RP11-320C15	6	chr6p25.1	6705438	6770147
RP3-336K20	6	chr6p24.3	7472269	7620672
RP11-196B15	6	chr6p24.3	7902550	8075923
RP11-385L2	6	chr6p24.3	8643346	8644694
RP11-716C13	6	chr6p24.3	8695693	8846166
RP1-90O12	6	chr6p24.3	9634149	9733184
RP11-360O19	6	chr6p24.3	10551797	10639432
RP3-510L9	6	chr6p24.2	11352172	11482925
RP11-97A19	6	chr6p24.1	12406200	12579784
RP1-257A7	6	chr6p24.1	13285331	13413248
RP3-365E2	6	chr6p23	14536102	14673832
RP1-232K4	6	chr6p22.3	15432570	15630731
RP1-13D10	6	chr6p22.3	16165580	16318727
RP11-401D8	6	chr6p22.3	17014452	17206870
RP11-68J15	6	chr6p22.3	17690131	17760173
RP11-408C8	6	chr6p22.3	18892364	19034119
RP4-625H18	6	chr6p22.3	19833219	20018591
RP3-444C7	6	chr6p22.3	20630793	20759063
RP11-204E9	6	chr6p22.3	21512058	21698565
RP11-33I5	6	chr6p22.3	22580400	22666188
RP11-289M23	6	chr6p22.3	23453934	23488607
RP11-176J5	6	chr6p22.2	24254611	24267701
RP11-6N23	6	chr6p22.2	24411693	24574853
RP11-289G11	6	chr6p22.2	25494692	25630305
RP1-34B20	6	chr6p22.2	26302825	26392126
RP11-624L6	6	chr6p22.1	26460863	26628943
RP1-86C11	6	chr6p22.1	27152453	27241469
RP1-153G14	6	chr6p22.1	27444495	27526951
RP1-265C24	6	chr6p22.1	28141718	28197197
RP11-373N24	6	chr6p22.1	28635830	28721781
RP11-17L9	6	chr6p22.1	29131169	29304266
RP11-150A6	6	chr6p22.1	29321010	29495872
RP11-192H11	6	chr6p22.1	29962435	30073097
RP11-331L14	6	chr6p21.33	30741428	30941852
CTD-2338H19	6	chr6p21.33	31077086	31186512
CTD-2552H12	6	chr6p21.33	31390977	31570085
RP1-34F7	6	chr6p21.32	32031922	32199997
RP5-1077I5	6	chr6p21.32	32404065	32479799
RP11-379F19	6	chr6p21.32	32491645	32694093
RP11-175A4	6	chr6p21.32	33467577	33615649
RP3-468B3	6	chr6p21.31	33769697	33906582
RP3-349A12	6	chr6p21.31	34918526	35051473
RP11-29D10	6	chr6p21.31	35799684	35950051
RP3-431A14	6	chr6p21.31	36751256	36946619
RP1-90K10	6	chr6p21.2	36838057	36971210
RP3-441A12	6	chr6p21.2	37782729	37903063
RP3-350J21	6	chr6p21.2	38915617	38972125
RP1-278E11	6	chr6p21.2	39977163	40076642
RP11-162O6	6	chr6p21.1	40753750	40923646
RP11-793E22	6	chr6p21.1	41241619	41392140
RP11-475H19	6	chr6p21.1	41352064	41502667
RP11-380E17	6	chr6p21.1	41356845	41528793
RP11-634F13	6	chr6p21.1	41456896	41607362
RP11-624F22	6	chr6p21.1	41510587	41701770
RP11-645B11	6	chr6p21.1	41646432	41796884
RP11-97H9	6	chr6p21.1	41737876	41875856
RP11-25I3	6	chr6p21.1	41836818	42004320
RP11-533O20	6	chr6p21.1	41919987	42025065
RP11-501I18	6	chr6p21.1	42709208	42807547
RP11-359J16	6	chr6p21.1	43248631	43426138
RP11-227E22	6	chr6p21.1	43859345	43944316
RP11-554O14	6	chr6p21.1	44881206	45058173
CTC-471F3	6	chr6p21.1	45063715	45237723
RP11-546O15	6	chr6p21.1	45777468	45960349
RP3-365O12	6	chr6p12.3	46918394	47036030
RP3-402H5	6	chr6p12.3	47870438	48002405
RP11-334H12	6	chr6p12.3	48718029	48849487
RP3-442L6	6	chr6p12.3	49580228	49698751
RP3-336H9	6	chr6p12.3	50775700	50907372
RP11-529A21	6	chr6p12.2	51302164	51366011
RP11-255M9	6	chr6p12.2	52320975	52365650
RP11-46L15	6	chr6p12.2	52732752	52873955
RP3-341E18	6	chr6p12.1	52995927	53088485
RP11-185A1	6	chr6p12.1	53648073	53804285
RP11-362K18	6	chr6p12.1	54103952	54130898
RP11-524H19	6	chr6p12.1	54743456	54856430
RP11-619C9	6	chr6p12.1	55796805	55999089
RP11-472M19	6	chr6p12.1	56747475	56905292
RP3-422B11	6	chr6p12.1	57292499	57422117
RP11-400G15	6	chr6p11.2	58037230	58184777
RP11-199A24	6	chr6p11.2	58503657	58682040
RP11-325M17	6	chr6p11.2	58723111	58849697
RP11-395D22	6	chr6q11.1	62016102	62065546
RP11-506N21	6	chr6q11.1	62639001	62725299
RP11-767J14	6	chr6q12	63764601	63915052
RP11-690K6	6	chr6q12	64341857	64524981
RP11-349P19	6	chr6q12	65092091	65280065
RP1-40C9	6	chr6q12	65733409	65755853
RP3-324B8	6	chr6q12	66901061	67021596
RP11-66B10	6	chr6q12	67474215	67636009
RP11-409K15	6	chr6q12	68213167	68355095
RP1-46B1	6	chr6q12	69438688	69596892
RP1-160B9	6	chr6q12	69937980	70007502
RP11-462G2	6	chr6q13	71014829	71077155
RP11-111D8	6	chr6q13	72157246	72342296
RP11-256L9	6	chr6q13	73074261	73110987
RP11-138M5	6	chr6q13	73683116	73844143
RP11-39C14	6	chr6q13	73777144	73951323
RP11-328E3	6	chr6q13	73898055	74077509
RP11-637O20	6	chr6q13	73938538	74115777
RP11-705N21	6	chr6q13	74106063	74272801
RP11-505P4	6	chr6q13	74210005	74305035
RP11-206H23	6	chr6q13	74241546	74385821
RP11-772H6	6	chr6q13	74283679	74476174
RP11-9G10	6	chr6q13	75018684	75169171
RP1-234P15	6	chr6q14.1	75947839	76073480
RP3-472A9	6	chr6q14.1	76600010	76685205
RP11-343P23	6	chr6q14.1	77623995	77788369
RP5-995C14	6	chr6q14.1	78694012	78822247
RP11-173D14	6	chr6q14.1	79427950	79602253
RP1-159G19	6	chr6q14.1	80482702	80571211
RP11-296E7	6	chr6q14.1	80800514	80951180
RP11-707H15	6	chr6q14.1	81474348	81664223
RP11-379B8	6	chr6q14.1	82503131	82690529
RP11-25O6	6	chr6q14.1	83407494	83562457
RP1-120N9	6	chr6q14.2	84309048	84476066
RP11-223L24	6	chr6q14.3	84921615	84982888
RP11-30P6	6	chr6q14.3	86052098	86222225
RP11-223J2	6	chr6q14.3	86927023	87097255
RP11-254K2	6	chr6q14.3	87041730	87214781
RP11-106G15	6	chr6q15	88286018	88456272
RP1-23D17	6	chr6q15	88811013	88923225
RP1-61F10	6	chr6q15	89632167	89689630
RP11-475K13	6	chr6q15	89795423	89983143
RP1-122O8	6	chr6q15	90373900	90514111
RP1-154G14	6	chr6q15	91251285	91352279
RP11-452A14	6	chr6q16.1	92194745	92382715
RP11-21G12	6	chr6q16.1	93072968	93225176
RP11-538A16	6	chr6q16.1	93629676	93823839
RP11-524K14	6	chr6q16.1	94595580	94713810
RP11-58A9	6	chr6q16.1	94781881	94926581
RP11-23K19	6	chr6q16.1	95517378	95695230
RP11-572N15	6	chr6q16.1	96215454	96362887
RP11-4D24	6	chr6q16.1	96958608	97139244
RP3-393D12	6	chr6q16.1	97092086	97184903
RP3-418C23	6	chr6q16.1	97717646	97817756
RP11-94O4	6	chr6q16.1	98629743	98780318
RP1-273N12	6	chr6q16.2	99385861	99512743
RP11-98I9	6	chr6q16.2	99896083	100068718
RP11-117M4	6	chr6q16.3	100781719	100953383
RP1-167P23	6	chr6q16.3	101380542	101406991
RP11-347H8	6	chr6q16.3	102119070	102294657
RP11-793L10	6	chr6q16.3	102887237	103013658
RP3-449G2	6	chr6q16.3	103334431	103386459
RP1-244F1	6	chr6q16.3	104541590	104626211
RP11-685G11	6	chr6q16.3	104973405	105152298
RP3-454N4	6	chr6q21	106038404	106119273
RP3-448K1	6	chr6q21	106951572	107005476
RP11-35D6	6	chr6q21	108026440	108214979
RP11-165E15	6	chr6q21	108343493	108537457
RP11-347J4	6	chr6q21	108472502	108623099
RP3-429G5	6	chr6q21	108582845	108647028
RP11-102N21	6	chr6q21	108594506	108770399
RP11-183F17	6	chr6q21	108642310	108792803
[truncated: 3,444 more rows]

## Sheet: Supplementary Table 2
Supplementary Table 2: MLPA specific synthetic probes
Gene	Oligo Name	Sequence (5'-3')	MLPA Fragment (bp)
MAPK35	MAP3K5-L	GGGTTCCCTAAGGGTTGGAGTGGTGGAGATGAGCGATGCCT	87
	MAP3K5-R	TCCGGCAGCCGTCCTTGTTTTACTCTAGATTGGATCTTGCTGGCAC
COL27A1	COL27A1-L	GGGTTCCCTAAGGGTTGGAGTCGAGTTTGCCATCAGCCG	92
	COL27A1-R	GGTCCAGATGAATTTCCTGCACCTGCTAAGTCTAGATTGGATCTTGCTGGCAC
SLNF11	SLFN11-L	GGGTTCCCTAAGGGTTGGAGGCCTCCCCTTAGCAGACCAGTGTA	95
	SLFN11-R	CTCCAAGAAAGGCCTGGAACATAAAAAGTCTAGATTGGATCTTGCTGGCAC
SPN	SPN-L	GGGTTCCCTAAGGGTTGGACTCTTCACTCTGAATCCTCATGAGGCTTCTC	97
	SPN-R	AGCCCTGGATTTCCTGCTGCCATCTCTAGATTGGATCTTGCTGGCAC
UNG2	UNG2-L	GGGTTCCCTAAGGGTTGGACAGCCTGCCCCCGAGCTCGAAATAA	100
	UNG2-R	AACAGATCCTTCGTTTCCTTTTAGTCCCTGGCCTCTAGATTGGATCTTGCTGGCAC
ALDOA	ALDOA-L	GGGTTCCCTAAGGGTTGGAGACCTGTGCAGAAGCCTGCA	102
	ALDOA-R	ACTTTCCTCTGCCTAGCCCGGCCCACTTCCTGGATGCTTGTCTAGATTGGATCTTGCTGGCAC
KIAA0586	KIAA0586-L	GGGTTCCCTAAGGGTTGGAGCTCTGAGGTCAGCTTGGAGAAGAAAAAAAAGAT	104
	KIAA0586-R	TAAGATGCCAGTGAAGAGACTTCGTGAGTCTAGATTGGATCTTGCTGGCAC
SLNF12	SLNF12-L	GGGTTCCCTAAGGGTTGGAGTCATTACCTGCTCCCCACAGTTGGCCT	107
	SLNF12-R	CTTTTGGAATGGCAACGGCAGAGACATCACTGTCCAGTCTAGATTGGATCTTGCTGGCAC
SKIV2L2	SKIV2L2-L	GGGTTCCCTAAGGGTTGGAGAAGGTACAGATGAACCCATTTTTGGAAAG	110
	SKIV2L2-R	AAGCCCAGGATAGAAGAGTCAATAACTGAAGACTTAAGTCTAGATTGGATCTTGCTGGCAC
ARID4A	ARID4A-L	GGGTTCCCTAAGGGTTGGAGCGGCAGATGAGCCTGCCTACCTGACAGTGGGAACCGATGTCAGT	114
	ARID4A-R	GCCAAGTACCGAGGTGCCTTCTGTGAGTCTAGATTGGATCTTGCTGGCAC
PTGDS	PTGDS-L	GGGTTCCCTAAGGGTTGGAGACACCATGAAGATGGCTGTGGTCTTAGTGACCCCCTTGGGGAA	119
	PTGDS-R	TGGTGACCTGGCCCTCAAGTTTGGATACCCCACTCTAGATTGGATCTTGCTGGCAC
FGF3	FGF3-L	GGGTTCCCTAAGGGTTGGAGTATTTTGGAGATAACGGCAGTGGAGGTGGGCAT	127
	FGF3-R	TGTGGCCATCAGGGGTCTCTTCTCCGGGCGGTACCTGGCCATGAACAAGAGTCTAGATTGGATCTTGCTGGCAC
Universal sequence

## Sheet: Supplementary Table 3
Suplementary Table 3. Camparison of the presence or absence of 85 CNV regions, as well as the potential differences based on the type of alteration (amp/del/none) detected by array-CGH.
Chr	Band	BacName	Variation ID	KABUKI SAMPLES				CONTROL SAMPLES				CHI. TEST		FISHER.TEST
				AMPL	DEL	AFECTED	NO AFECTED	AMPL	DEL	AFECTED	NO AFECTED	pvalue	adj pvalue	pvalue	adj pvalue
1	chr1p36.21	RP11-583G23	Variation_0256;Variation_0677;Variation_1537;Variation_2298;Variation_3283	1	0	1	9	1	10	11	139	0.0954905	0.377646	0.552198	0.651901
1	chr1p36.11	RP11-335G20		1	1	2	8	4	29	33	117	0.355464	0.565443	1	1
1	chr1p21.3	RP1-29O12		1	1	2	8	3	4	7	143	0.0980902	0.377646	0.100134	0.315235
1	chr1p21.1	RP5-1108M17	Variation_0012;Variation_0681;Variation_2048;Variation_3302	2	0	2	8	5	1	6	144	0.119588	0.377646	0.0806042	0.284004
1	chr1q24.2	RP1-97P20	Variation_3319	0	1	1	9	5	9	14	136	1	1	1	1
1	chr1q42.12	RP11-474D15	Variation_3333	1	0	1	9	0	0	0	150	NA	NA	0.0625	0.252976
2	chr2p11.2	RP11-316G9	Variation_0267;Variation_1353;Variation_1591; Variation_2057;Variation_2058;Variation_2400	1	1	2	8	2	4	6	144	0.0842916	0.377646	0.0806042	0.284004
2	chr2q36.3	RP11-457P23		1	0	1	9	1	0	1	149	NA	NA	0.121462	0.333042
2	chr2q37.1	RP11-52C8	Variation_3408	1	0	1	9	0	0	0	150	NA	NA	0.0625	0.252976
2	chr2q37.1	RP11-680D9	Variation_1607;Variation_2427	1	0	1	9	0	0	0	150	NA	NA	0.0625	0.252976
2	chr2q37.1	RP11-91N19	Variation_2427	1	0	1	9	0	0	0	150	NA	NA	0.0625	0.252976
2	chr2q37.1	RP11-699O15	Variation_1047	1	0	1	9	0	0	0	150	NA	NA	0.0625	0.252976
2	chr2q37.1	RP11-94I20	Variation_1047	1	0	1	9	0	0	0	150	NA	NA	0.0625	0.252976
2	chr2q37.3	RP11-463B12	Variation_0031	0	2	2	8	0	0	0	150	NA	NA	0.00353774	0.100236
2	chr2q37.3	RP11-556H17	Variation_3410	0	2	2	8	0	0	0	150	NA	NA	0.00353774	0.100236
4	chr4p15.1	RP11-24H13	Variation_0045;Variation_0275;Variation_1074;Variation_1075;Variation_1076;Variation_1077; Variation_1386;Variation_1670;Variation_2517; Variation_3491	0	2	2	8	2	7	9	141	0.206879	0.508838	0.142825	0.367883
4	chr4q28.3	RP11-24P18		0	1	1	9	1	0	1	149	0.118188	0.377646	0.121462	0.333042
5	chr5p14.1	RP11-706I13	Variation_3549	1	0	1	9	14	1	15	135	1	1	1	1
5	chr5p13.3	RP11-15A6	Variation_0586;Variation_2086;Variation_2087;Variation_3553	0	1	1	9	2	5	7	143	0.414659	0.565443	0.410432	0.571914
5	chr5q13.2	RP11-497H16	Variation_0283	1	1	2	8	3	13	16	134	0.269873	0.540346	0.312601	0.542331
5	chr5q13.2	RP11-551B22	Variation_0064;Variation_0283;Variation_0711;Variation_2089;Variation_3557	0	2	2	8	7	16	23	127	0.630437	0.740118	0.656395	0.753967
5	chr5q13.2	RP1-215P15	Variation_0283;Variation_0710;Variation_2088;Variation_3557	0	1	1	9	8	20	28	122	0.877312	0.976125	0.691165	0.762975
6	chr6	RP1-93N13	Variation_0070;Variation_0071;Variation_0284	2	2	4	6	14	9	23	127	0.109989	0.377646	0.0661058	0.255409
6	chr6p22.1	RP11-192H11	Variation_1124;Variation_1125;Variation_1126; Variation_1707;Variation_2622;Variation_3599	1	0	1	9	5	3	8	142	0.451955	0.589506	0.44922	0.59662
6	chr6p21.32	RP11-379F19	Variation_3603	2	1	3	7	5	1	6	144	0.0154985	0.19798	0.0122517	0.177581
6	chr6q25.3	CTD-2310B5	Variation_2661;Variation_3648	1	3	4	6	13	12	25	125	0.0943906	0.377646	0.0835305	0.284004
6	chr6q26	RP11-713A24	Variation_3648	1	3	4	6	2	4	6	144	0.0019998	0.0939906	0.00138773	0.100236
7	chr7p15.2	RP11-593C1		1	0	1	9	3	0	3	147	NA	NA	0.229482	0.464428
7	chr7q11.1	RP11-410M8	Variation_3681	0	3	3	7	36	13	49	101	0.0331967	0.284543	1	1
7	chr7q11.21	RP13-157F18	Variation_0722;Variation_2101;Variation_2698;Variation_3682	0	1	1	9	0	0	0	150	NA	NA	0.0625	0.252976
7	chr7q35	RP11-466J6	Variation_0726;Variation_2110;Variation_3708	1	0	1	9	9	1	10	140	1	1	0.519982	0.631407
8	chr8p23.1	RP11-115E11	Variation_0296;Variation_0348;Variation_0733;Variation_0734;Variation_1182;Variation_1765; Variation_2115;Variation_2732;Variation_3719	0	4	4	6	5	21	26	124	0.0816918	0.377646	0.0931126	0.304407
8	chr8p23.1	RP11-739E3	Variation_0296;Variation_0338;Variation_0348;Variation_0737;Variation_0738;Variation_1766;Variation_2117;Variation_2118;Variation_2732; Variation_3719	1	3	4	6	5	8	13	137	0.0164984	0.19798	0.0125351	0.177581
8	chr8p23.1	RP11-743F19	Variation_0297;Variation_0349;Variation_0740;Variation_1445;Variation_1767;Variation_2120;Variation_2121;Variation_2736;Variation_3720	0	2	2	8	1	2	3	147	0.0811919	0.377646	0.0319134	0.252976
8	chr8q12.1	RP11-513O17	Variation_1784	4	1	5	5	9	36	45	105	0.00369963	0.0939906	0.288113	0.542331
8	chr8q21.13	RP11-733M18		0	1	1	9	0	3	3	147	NA	NA	0.229482	0.464428
8	chr8q21.2	RP11-694L21	Variation_0636;Variation_0637;Variation_0638;Variation_0639;Variation_3738	0	1	1	9	1	11	12	138	1	1	0.582455	0.678201
8	chr8q21.2	RP11-48I22	Variation_0638;Variation_0639;Variation_0640;Variation_3738	0	2	2	8	0	12	12	138	NA	NA	0.213198	0.464428
8	chr8q24.23	RP11-356M23	Variation_3750	0	1	1	9	0	7	7	143	NA	NA	0.410432	0.571914
8	chr8q24.23	RP11-17M8	Variation_0337;Variation_1469;Variation_1805;Variation_2774;Variation_3750	0	1	1	9	0	7	7	143	NA	NA	0.410432	0.571914
9	chr9p24.2	RP11-509J21		0	1	1	9	7	4	11	139	0.324568	0.551945	0.552198	0.651901
9	chr9p22.3	RP11-490C5	Variation_0127	0	1	1	9	4	3	7	143	0.406059	0.565443	0.410432	0.571914
9	chr9p22.1	RP11-503K16		0	1	1	9	3	3	6	144	0.368863	0.565443	0.369204	0.571914
9	chr9p22.1	RP11-513M16		0	1	1	9	4	5	9	141	0.486051	0.612314	0.485695	0.61618
9	chr9p21.3	RP11-468C2		0	1	1	9	4	3	7	143	0.410659	0.565443	0.410432	0.571914
9	chr9q21.13	RP11-490H9		0	1	1	9	6	1	7	143	0.169083	0.461136	0.410432	0.571914
9	chr9q21.31	RP11-541F16		0	1	1	9	3	2	5	145	0.320568	0.551945	0.325399	0.542331
9	chr9q22.2	RP11-555F9		0	1	1	9	5	3	8	142	0.255174	0.540346	0.44922	0.59662
9	chr9q22.32	RP11-547C13		0	1	1	9	4	3	7	143	0.40456	0.565443	0.410432	0.571914
9	chr9q31.2	RP11-470J20	Variation_3777	0	1	1	9	4	5	9	141	0.489851	0.612314	0.485695	0.61618
9	chr9q31.3	RP11-534I8		0	1	1	9	5	2	7	143	0.206279	0.508838	0.410432	0.571914
9	chr9q33.3	RP11-545E17		0	1	1	9	4	1	5	145	0.139186	0.417558	0.325399	0.542331
10	chr10q11.22	RP11-343H22	Variation_2863;Variation_3798	0	1	1	9	6	4	10	140	0.307569	0.551945	0.519982	0.631407
10	chr10q11.22	RP11-292F22	Variation_0307;Variation_0764;Variation_1224;Variation_1880;Variation_2153;Variation_2863;Variation_3798	2	0	2	8	12	4	16	134	0.408559	0.565443	0.312601	0.542331
10	chr10q11.23	RP11-12E11	Variation_3800	3	0	3	7	7	3	10	140	0.0290971	0.284543	0.0363074	0.252976
13	chr13q12.3	RP11-629J17		1	1	2	8	9	0	9	141	0.0625937	0.377646	0.142825	0.367883
13	chr13q21.1	RP11-279F15	Variation_0169;Variation_1278;Variation_1279; Variation_1513;Variation_1945;Variation_1946; Variation_3015;Variation_3909	1	3	4	6	23	19	42	108	0.286671	0.551945	0.474853	0.61618
14	chr14q11.2	RP11-449I24	Variation_0316;Variation_0376;Variation_2175;Variation_3036;Variation_3929	3	2	5	5	12	44	56	94	0.0906909	0.377646	0.50725	0.631407
14	chr14q32.33	RP11-812G18		1	0	1	9	0	1	1	149	0.118088	0.377646	0.121462	0.333042
15	chr15q11.2	RP11-118E23	Variation_0318;Variation_3070	1	1	2	8	15	13	28	122	1	1	1	1
15	chr15q11.2	RP11-717D19	Variation_0318;Variation_3070	1	0	1	9	12	17	29	121	0.588841	0.72103	0.689313	0.762975
15	chr15q11.2	RP11-32B5	Variation_0318;Variation_0443;Variation_0444;Variation_0775;Variation_2180;Variation_3070	1	0	1	9	14	17	31	119	0.608439	0.730127	0.688163	0.762975
15	chr15q11.2	RP11-2F9	Variation_0318;Variation_0443;Variation_0444;Variation_2182;Variation_3070	1	1	2	8	17	30	47	103	0.878512	0.976125	0.724832	0.789881
15	chr15q11.2	RP11-603B24	Variation_0318;Variation_0443;Variation_0444;Variation_2182;Variation_3070	2	1	3	7	22	38	60	90	0.641436	0.740118	0.741158	0.797448
15	chr15q25.2	RP11-152F13	Variation_0190;Variation_3972	1	0	1	9	0	0	0	150	NA	NA	0.0625	0.252976
15	chr15q25.3	RP11-103E2		2	2	4	6	2	9	11	139	0.00469953	0.0939906	0.00767574	0.16311
15	chr15q26.3	RP11-299G20	Variation_3099;Variation_3983;Variation_3984	1	0	1	9	3	2	5	145	0.316868	0.551945	0.325399	0.542331
16	chr16p13.3	RP11-161M6	Variation_3987	1	0	1	9	2	1	3	147	0.224478	0.508838	0.229482	0.464428
16	chr16p11.2	RP11-368N21	Variation_4000	0	1	1	9	0	0	0	150	NA	NA	0.0625	0.252976
16	chr16p11.2	RP11-438O7	Variation_4000	0	1	1	9	0	0	0	150	NA	NA	0.0625	0.252976
16	chr16p11.2	RP11-74E23	Variation_4000	0	1	1	9	0	0	0	150	NA	NA	0.0625	0.252976
16	chr16p11.2	RP11-796I19	Variation_4001	0	1	1	9	0	0	0	150	NA	NA	0.0625	0.252976
16	chr16p11.2	RP11-587G18	Variation_0324;Variation_2213;Variation_3117; Variation_4002	0	1	1	9	0	2	2	148	NA	NA	0.177066	0.442665
16	chr16p11.2	RP11-22G8	Variation_0324;Variation_2213;Variation_3117; Variation_4002	1	0	1	9	1	0	1	149	NA	NA	0.121462	0.333042
16	chr16p11.2	RP11-264M14	Variation_0324;Variation_0796;Variation_2215;Variation_3117;Variation_4002	0	2	2	8	8	7	15	135	0.168683	0.461136	0.287525	0.542331
16	chr16p11.2	RP11-488I20	Variation_0196;Variation_0197;Variation_0484;Variation_0485;Variation_3118;Variation_4003	2	0	2	8	12	0	12	138	NA	NA	0.213198	0.464428
19	chr19q13.31	RP11-79N13	Variation_1300;Variation_2243;Variation_3192;Variation_4082	0	1	1	9	0	3	3	147	NA	NA	0.229482	0.464428
19	chr19q13.42	RP11-66H23	Variation_0809;Variation_2248;Variation_3200;Variation_4088	1	0	1	9	1	2	3	147	0.228977	0.508838	0.229482	0.464428
19	chr19q13.42	RP11-749K3	Variation_0809;Variation_1302;Variation_2248;Variation_3200;Variation_4088	1	0	1	9	3	1	4	146	0.270173	0.540346	0.278874	0.542331
22	chr16p11.2	RP11-408D2	Variation_3236;Variation_4115	0	1	1	9	1	2	3	147	0.227377	0.508838	0.229482	0.464428
22	chr22q11.21	RP11-432P21	Variation_4117	1	0	1	9	2	3	5	145	0.331167	0.551945	0.325399	0.542331
22	chr22q11.21	RP11-694E12	Variation_4117	1	1	2	8	9	19	28	122	1	1	1	1
22	chr22q11.23	RP11-261O10	Variation_0336;Variation_0819;Variation_1528;Variation_1529;Variation_1530; Variation_2021;Variation_2022;Variation_2029;Variation_2270;Variation_2271;Variation_2272;Variation_3239;Variation_4120	0	1	1	9	3	3	6	144	0.369363	0.565443	0.369204	0.571914
22	chr22q13.1	CTA-390B3	Variation_0336;Variation_0819; Variation_1312;Variation_1531;Variation_2023; Variation_2029;Variation_2271;Variation_2272;Variation_3239;Variation_4120	0	1	1	9	4	4	8	142	0.441356	0.588474	0.44922	0.59662
22	chr22q13.2	RP11-400M7	Variation_3242;Variation_4129	1	0	1	9	0	0	0	150	NA	NA	0.0625	0.252976

## Sheet: Supplementary Table 4
Supplementary Table 4. Comparison of copy number regions detected in KS samples and described in the literature (http://projects.tcag.ca/cgi-bin/duplication/dupbrowse/human_b35) but not detected in our control population
Chr	Band	BacName	Variation ID	KABUKI SAMPLES		CONTROL SAMPLES		FISHER.TEST
				AFFECTED	NOT AFFECTED	AFFECTED	NOT AFFECTED	pvalue	adj pvalue
1	chr1q42.12	RP11-474D15	Variation_3333	1	9	69	201	0.45982	0.510911
2	chr2q37.1*	RP11-52C8	Variation_3408	1	9	138	132	0.0193574	0.193574
2	chr2q37.1	RP11-680D9	Variation_1607	1	9	1	269	0.0702765	0.20079
2	chr2q37.1	RP11-91N19	Variation_2427	1	9	1	269	0.0702765	0.20079
2	chr2q37.1	RP11-699O15	Variation_1047	1	9	1	29	0.442308	0.510911
2	chr2q37.1	RP11-94I20	Variation_1047	1	9	1	29	0.442308	0.510911
2	chr2q37.3	RP11-463B12	Variation_0031	2	8	1	54	0.0594093	0.20079
2	chr2q37.3*	RP11-556H17	Variation_3410	2	8	1	269	0.00338991	0.0677983
7	chr7q11.21	RP13-157F18	Variation_0722	1	9	2	45	0.44583	0.510911
15	chr15q25.2	RP11-152F13	Variation_0190	1	9	1	54	0.286058	0.510911
16	chr16p11.2	RP11-368N21	Variation_4000	1	9	13	257	0.406426	0.510911
16	chr16p11.2	RP11-438O7	Variation_4000	1	9	13	257	0.406426	0.510911
16	chr16p11.2	RP11-74E23	Variation_4000	1	9	13	257	0.406426	0.510911
16	chr16p11.2	RP11-796I19	Variation_4001	1	9	13	257	0.406426	0.510911
22	chr22q13.2	RP11-400M7	Variation_3242	1	9	1	269	0.0702765	0.20079
* Corresponding to the regions deleted in 2 Kabuki patients (KS2 and KS14)
